# Supplementary material for: A pair of effectors encoded on a conditionally dispensable chromosome of Fusarium oxysporum suppress host-specific immunity
Source: Commun Biol. 2021 Jun 9;4:707. doi: 10.1038/s42003-021-02245-4 (PMC8190069; doi:10.1038/s42003-021-02245-4)
Supplement: Supplementary file 5 — Supplementary Data 2 [file 42003_2021_2245_MOESM5_ESM.xlsx]

## Sheet: Sheet1
Supplementary Data 2. Expression levels of FocnCong:1-1 genes.
		TPM								SD
Accession numbera	Location	PDAb	Bud cellb	Hyphab	3 dpi in cabbageb	10 dpi in cabbageb	3 dpi in Arabidopsisb	10 dpi in Arabidopsisb		PDA	Bud cell	Hypha	3 dpi in cabbage	10 dpi in cabbage	3 dpi in Arabidopsis	10 dpi in Arabidopsis
FocnCong_v000001	Cong_superscaffold_1	0	0	0	0	0	0	0		0	0	0	0	0	0	0
FocnCong_v000002	Cong_superscaffold_1	0	0	0	0	0	0	0		0	0	0	0	0	0	0
FocnCong_v000003	Cong_superscaffold_1	0	0	0	0	0	0	0		0	0	0	0	0	0	0
FocnCong_v000004	Cong_superscaffold_1	0.08	0	0.23	0	1	0	0		0.15	0	0.4	0	1.73	0	0
FocnCong_v000005	Cong_superscaffold_1	0	0	0	0	0	0	0		0	0	0	0	0	0	0
FocnCong_v000006	Cong_superscaffold_1	0	0	0	0	0	0	0		0	0	0	0	0	0	0
FocnCong_v000007	Cong_superscaffold_1	0	0	0	0	2.87	6.09	2.47		0	0	0	0	2.92	13.61	4.93
FocnCong_v000008	Cong_superscaffold_1	0	0	0	0	0	0	0		0	0	0	0	0	0	0
FocnCong_v000009	Cong_superscaffold_1	0	0	0	0	0	0	0		0	0	0	0	0	0	0
FocnCong_v000010	Cong_superscaffold_1	0	0.12	0	0	2.58	2.48	0.21		0	0.21	0	0	4.47	5.55	0.41
FocnCong_v000011	Cong_superscaffold_1	0	0	0	0	0	0	0		0	0	0	0	0	0	0
FocnCong_v000012	Cong_superscaffold_1	0.98	2.04	2.99	0	0	0	0		0.63	1.76	5.19	0	0	0	0
FocnCong_v000013	Cong_superscaffold_1	0	0	0	0	0	0	0		0	0	0	0	0	0	0
FocnCong_v000014	Cong_superscaffold_1	0.21	0	0	0	0	0	0		0.37	0	0	0	0	0	0
FocnCong_v000015	Cong_superscaffold_1	0	0	0	0	0	0	0		0	0	0	0	0	0	0
FocnCong_v000016	Cong_superscaffold_1	0	0	0	0	0	0	0		0	0	0	0	0	0	0
FocnCong_v000017	Cong_superscaffold_1	0	0.14	0.78	0	0	0	0		0	0.24	0.69	0	0	0	0
FocnCong_v000018	Cong_superscaffold_1	0	0	0	0	0	0	0		0	0	0	0	0	0	0
FocnCong_v000019	Cong_superscaffold_1	0	0	0	0	0	0	0		0	0	0	0	0	0	0
FocnCong_v000020	Cong_superscaffold_1	0.35	0	0	0	0	0	0		0.6	0	0	0	0	0	0
FocnCong_v000021	Cong_superscaffold_1	76.27	0	0	0	21.5	0	0		64.75	0	0	0	34.57	0	0
FocnCong_v000022	Cong_superscaffold_1	9.4	0	0	0	1.69	0	1.9		8.15	0	0	0	2.92	0	3.8
FocnCong_v000023	Cong_superscaffold_1	0.68	0	0	0	0	0	0		0.63	0	0	0	0	0	0
FocnCong_v000024	Cong_superscaffold_1	0	0	0	0	0	0	0		0	0	0	0	0	0	0
FocnCong_v000025	Cong_superscaffold_1	2.62	0	0.08	0	0.7	0	0		4.53	0	0.14	0	1.21	0	0
FocnCong_v000026	Cong_superscaffold_1	0	0	0	0	0	0	0		0	0	0	0	0	0	0
FocnCong_v000027	Cong_superscaffold_1	0	0.28	0	0.96	2.92	0	0		0	0.48	0	1.67	5.05	0	0
FocnCong_v000028	Cong_superscaffold_1	0.08	0	0	3.81	0.71	0	6.62		0.14	0	0	6.6	1.22	0	8.74
FocnCong_v000029	Cong_superscaffold_1	0	0	0	0	5.54	58.78	18.21		0	0	0	0	9.59	131.43	36.42
FocnCong_v000030	Cong_superscaffold_1	1.73	0	0	0	0	0	2.87		2.31	0	0	0	0	0	5.74
FocnCong_v000031	Cong_superscaffold_1	0	0	0.76	0	29.65	0	5.38		0	0	1.31	0	7.35	0	10.76
FocnCong_v000032	Cong_superscaffold_1	0	0	0	0	51.43	0	0		0	0	0	0	43.74	0	0
FocnCong_v000033	Cong_superscaffold_1	0	2.08	0	0	0	0	0		0	3.6	0	0	0	0	0
FocnCong_v000034	Cong_superscaffold_1	2.28	2.26	6.04	0	0	0	0		1.44	1.08	2.76	0	0	0	0
FocnCong_v000035	Cong_superscaffold_1	688.31	566.31	554.12	64.21	113.79	74.67	53.98		422.92	106.48	187.45	40.18	27.06	86.86	40.21
FocnCong_v000036	Cong_superscaffold_1	44.58	1.16	0	0	3.98	0	0		28.72	1.09	0	0	6.89	0	0
FocnCong_v000037	Cong_superscaffold_1	1.35	0.28	2.2	0	0	0	3.33		2	0.49	2.14	0	0	0	6.67
FocnCong_v000038	Cong_superscaffold_1	1.22	0.06	1.58	0	0	0	7.4		1.82	0.1	2.73	0	0	0	14.81
FocnCong_v000039	Cong_superscaffold_1	0	0	0	0	0	0	0		0	0	0	0	0	0	0
FocnCong_v000040	Cong_superscaffold_1	9.45	26.69	49.37	0	20.53	0	22.2		3.95	16.86	25.68	0	14.88	0	28.56
FocnCong_v000041	Cong_superscaffold_1	11.68	18.87	33	14.21	91.44	0	0		5.89	12.27	13.32	12.63	25.97	0	0
FocnCong_v000042	Cong_superscaffold_1	0	0	0	0	0	0	0		0	0	0	0	0	0	0
FocnCong_v000043	Cong_superscaffold_1	77.05	78.81	18.76	0	2.86	0	18.92		35.33	10.53	4.45	0	3.7	0	21.01
FocnCong_v000044	Cong_superscaffold_1	3.05	5.68	5.19	1.02	1.6	0	6.27		2.65	0.38	3.49	1.77	2.07	0	10.79
FocnCong_v000045	Cong_superscaffold_1	26.7	3.84	23.83	0	11.46	0	6.88		12.3	2.45	4.12	0	16.22	0	13.75
FocnCong_v000046	Cong_superscaffold_1	3.57	0.1	1.74	0	4.55	0	0		2.78	0.17	2.63	0	6.61	0	0
FocnCong_v000047	Cong_superscaffold_1	31.12	7.32	25.3	0	0	0	0		5.47	5.28	22.95	0	0	0	0
FocnCong_v000048	Cong_superscaffold_1	133.85	28.45	80.04	0	0	0	0		84.33	2.57	44.06	0	0	0	0
FocnCong_v000049	Cong_superscaffold_1	103.1	48.82	15.41	10.24	24.98	0	10.31		45.55	10.18	14.26	17.74	20.14	0	13.91
FocnCong_v000050	Cong_superscaffold_1	38.95	13.24	9.37	42.13	153.42	189.64	283.6		11.01	6.56	5.91	27.68	19.08	143.26	94.89
FocnCong_v000051	Cong_superscaffold_1	28.74	0.25	0.82	0	0.51	0	8.48		13.64	0.44	0.95	0	0.88	0	10.39
FocnCong_v000052	Cong_superscaffold_1	42.24	0.95	0.61	0	7.84	0	12.11		24.73	1.06	0.47	0	3.35	0	11.34
FocnCong_v000053	Cong_superscaffold_1	0.04	0.26	1.21	1.89	29.16	0	2.95		0.08	0.45	1.2	3.27	18.61	0	4.06
FocnCong_v000054	Cong_superscaffold_1	5.01	4.18	8.01	0	2.78	0	0.26		4.8	3.01	10.54	0	4.81	0	0.52
FocnCong_v000055	Cong_superscaffold_1	0	0.98	0	0	9.15	0	0		0	1.7	0	0	15.85	0	0
FocnCong_v000056	Cong_superscaffold_1	1.4	16.95	0	24.25	74.55	5.6	8.13		1.86	27.33	0	37.24	53.68	12.52	8.6
FocnCong_v000057	Cong_superscaffold_1	0.39	68.23	4.47	0	2.74	0	0		0.67	86.96	1.93	0	3.88	0	0
FocnCong_v000058	Cong_superscaffold_1	2.13	18.12	15.7	0	3.41	0	1.2		1.12	15.07	6.25	0	5.91	0	2.4
FocnCong_v000059	Cong_superscaffold_1	0	1.59	2.44	0	0	0	0		0	2.76	4.23	0	0	0	0
FocnCong_v000060	Cong_superscaffold_1	0	0	0	0	0	0	0		0	0	0	0	0	0	0
FocnCong_v000061	Cong_superscaffold_1	0	0	0	0	0	0	0		0	0	0	0	0	0	0
FocnCong_v000062	Cong_superscaffold_1	0	26.42	18.96	0	0	0	3.93		0	15.5	23.33	0	0	0	5.03
FocnCong_v000063	Cong_superscaffold_1	0	3.37	2.52	0	0	0	0		0	1.16	4.37	0	0	0	0
FocnCong_v000064	Cong_superscaffold_1	0.89	1.34	0	0	0	0	0		1.22	1.43	0	0	0	0	0
FocnCong_v000065	Cong_superscaffold_1	10.38	0	0	1.86	5.5	0	0		2.22	0	0	3.23	7.66	0	0
FocnCong_v000066	Cong_superscaffold_1	0	0.12	0	0	0	0	0		0	0.2	0	0	0	0	0
FocnCong_v000067	Cong_superscaffold_1	0	0	0	0	0.14	0	0		0	0	0	0	0.24	0	0
FocnCong_v000068	Cong_superscaffold_1	1.69	0.67	5.42	4.82	29.59	0	23.46		1.66	1.16	4.7	8.34	28.65	0	29.97
FocnCong_v000069	Cong_superscaffold_1	0	0.38	0	0	4.19	22.98	4.13		0	0.66	0	0	7.26	51.39	8.26
FocnCong_v000070	Cong_superscaffold_1	0	0	0	0	0	0	0		0	0	0	0	0	0	0
FocnCong_v000071	Cong_superscaffold_1	0	0	0	0	0	0	0		0	0	0	0	0	0	0
FocnCong_v000072	Cong_superscaffold_1	0	0	0	0	0	0	0		0	0	0	0	0	0	0
FocnCong_v000073	Cong_superscaffold_1	0	2.28	1.47	0	1.14	0	0		0	3.95	2.55	0	1.97	0	0
FocnCong_v000074	Cong_superscaffold_1	0	0	0	0	0.41	0	14.59		0	0	0	0	0.72	0	26.22
FocnCong_v000075	Cong_superscaffold_1	0.48	1.99	1.17	0	0.94	0	0		0.84	2.52	2.02	0	1.62	0	0
FocnCong_v000076	Cong_superscaffold_1	0.15	0.08	0	0	0	0	0		0.15	0.14	0	0	0	0	0
FocnCong_v000077	Cong_superscaffold_1	0.42	0.1	0	0	0	0	0		0.73	0.18	0	0	0	0	0
FocnCong_v000078	Cong_superscaffold_1	3.96	1.19	8.76	0	0.34	0	0.19		2.14	0.92	7.29	0	0.58	0	0.38
FocnCong_v000079	Cong_superscaffold_1	0.22	0.1	0	0	0	0	0		0.22	0.17	0	0	0	0	0
FocnCong_v000080	Cong_superscaffold_1	0.41	0.37	0.46	0	0	0	0		0.39	0.48	0.8	0	0	0	0
FocnCong_v000081	Cong_superscaffold_1	2.39	0.07	0	0	14.05	0	8.93		1.55	0.12	0	0	17.67	0	14.3
FocnCong_v000082	Cong_superscaffold_1	93.72	62.75	59.99	1.9	164.55	47.05	52.85		14.89	32.5	9.3	3.29	39.69	64.45	49.21
FocnCong_v000083	Cong_superscaffold_1	0	0.18	0	0	0	0	0		0	0.31	0	0	0	0	0
FocnCong_v000084	Cong_superscaffold_1	0.63	0	0	0	0	0	0		1.09	0	0	0	0	0	0
FocnCong_v000085	Cong_superscaffold_1	0	0	0	0	0	0	0		0	0	0	0	0	0	0
FocnCong_v000086	Cong_superscaffold_1	0	0	0	0	0	0	0		0	0	0	0	0	0	0
FocnCong_v000087	Cong_superscaffold_1	0	0	0	0	0	0	0		0	0	0	0	0	0	0
FocnCong_v000088	Cong_superscaffold_1	0	0	0	0	0	0	0		0	0	0	0	0	0	0
FocnCong_v000089	Cong_superscaffold_1	0	0	0	0	0	0	0		0	0	0	0	0	0	0
FocnCong_v000090	Cong_superscaffold_1	0	0	0	0	0	0	0		0	0	0	0	0	0	0
FocnCong_v000091	Cong_superscaffold_1	0.07	0.31	0.63	0	0	0	0		0.12	0.28	0.67	0	0	0	0
FocnCong_v000092	Cong_superscaffold_1	0	0	0	0	0	0	0		0	0	0	0	0	0	0
FocnCong_v000093	Cong_superscaffold_1	0	0	0	0	0	0	0		0	0	0	0	0	0	0
FocnCong_v000094	Cong_superscaffold_1	0	0	0	0	0	0	0		0	0	0	0	0	0	0
FocnCong_v000095	Cong_superscaffold_1	0.17	0.07	1.8	0	0	0	0		0.15	0.12	1.57	0	0	0	0
FocnCong_v000096	Cong_superscaffold_1	1.69	1.08	0	0	0	0	0		2.45	1.14	0	0	0	0	0
FocnCong_v000097	Cong_superscaffold_1	10.33	0.91	0	0	0	0	13.26		3.46	1.57	0	0	0	0	26.51
FocnCong_v000098	Cong_superscaffold_1	0	0	0	0	0	0	0		0	0	0	0	0	0	0
FocnCong_v000099	Cong_superscaffold_1	0	0	0	0	0	0	1.01		0	0	0	0	0	0	2.01
FocnCong_v000100	Cong_superscaffold_1	0.09	2.77	0.48	0	0	19.03	13.68		0.16	3.5	0.83	0	0	42.55	27.37
FocnCong_v000101	Cong_superscaffold_1	1.32	1.82	0	106.55	52.5	13.91	136.77		1.31	1.19	0	110.75	50.12	31.1	89.7
FocnCong_v000102	Cong_superscaffold_1	0	0	0	0	0	0	0		0	0	0	0	0	0	0
FocnCong_v000103	Cong_superscaffold_1	0	1.99	0	0	0	21.32	0		0	3.44	0	0	0	47.68	0
FocnCong_v000104	Cong_superscaffold_1	1.69	1.67	0	427.21	611.97	226.59	539.52		2.08	2.69	0	274.84	217.79	290.34	179.49
FocnCong_v000105	Cong_superscaffold_1	19.91	0.14	0.31	0	0.4	0	0		7.31	0.25	0.53	0	0.69	0	0
FocnCong_v000106	Cong_superscaffold_1	0.58	1.61	2.06	0	0	0	0		1	0.34	3.56	0	0	0	0
FocnCong_v000107	Cong_superscaffold_1	0	0	0	0	0	0	0		0	0	0	0	0	0	0
FocnCong_v000108	Cong_superscaffold_1	6.51	0.36	0.5	0	0	0	0.48		2.71	0.44	0.5	0	0	0	0.96
FocnCong_v000109	Cong_superscaffold_1	27.65	2.29	0.51	0	11.87	0	6.57		10.57	1.68	0.88	0	13.29	0	8.45
FocnCong_v000110	Cong_superscaffold_1	13.5	7.93	25.99	0	0	0	0		11.33	1.1	21.02	0	0	0	0
FocnCong_v000111	Cong_superscaffold_1	40.57	6.1	9.62	6.08	37.49	9.62	83.63		6.23	2.63	4.34	10.54	30.81	21.5	31.04
FocnCong_v000112	Cong_superscaffold_1	12.65	0.63	1.46	0	17.73	0	0.65		12.52	0.91	1.26	0	15.95	0	1.29
FocnCong_v000113	Cong_superscaffold_1	3.03	2.28	1.94	3.23	14.25	0	16.39		4.68	1.65	1.9	5.59	18.97	0	32.79
FocnCong_v000114	Cong_superscaffold_1	0	0	0	0	4.64	0	0		0	0	0	0	8.04	0	0
FocnCong_v000115	Cong_superscaffold_1	1.18	0.07	0.1	0	0.34	0	0.22		0.61	0.13	0.17	0	0.58	0	0.43
FocnCong_v000116	Cong_superscaffold_1	0.17	0.59	6.42	0	0	0	0		0.3	1.03	9.94	0	0	0	0
FocnCong_v000117	Cong_superscaffold_1	0	0	0	0	1.79	0	0		0	0	0	0	3.1	0	0
FocnCong_v000118	Cong_superscaffold_1	0	0	0	4.27	0.43	0	8.74		0	0	0	7.39	0.75	0	11.47
FocnCong_v000119	Cong_superscaffold_1	0	0.35	0	0	0	0	0		0	0.61	0	0	0	0	0
FocnCong_v000120	Cong_superscaffold_1	6.43	8	2.02	0	0.73	0	6.74		5.26	3.65	2.43	0	1.26	0	13.48
FocnCong_v000121	Cong_superscaffold_1	0	0	0	0	0	0	0		0	0	0	0	0	0	0
FocnCong_v000122	Cong_superscaffold_1	0	0.09	0	0	0	0	0		0	0.16	0	0	0	0	0
FocnCong_v000123	Cong_superscaffold_1	2.87	4.68	3.29	0	25.16	0	4.59		1.46	3.02	1.24	0	32.08	0	5.07
FocnCong_v000124	Cong_superscaffold_1	6.82	5.78	11.22	1.91	4.29	0	15.04		0.85	1.59	5.98	3.3	4.65	0	30.08
FocnCong_v000125	Cong_superscaffold_1	3.1	0.67	0.42	0	0	32.91	0		2.77	0.59	0.73	0	0	73.59	0
FocnCong_v000126	Cong_superscaffold_1	2.21	0.7	0	9.26	7.43	0	3.8		1.59	1.21	0	16.04	10.85	0	7.59
FocnCong_v000127	Cong_superscaffold_1	0	0.14	0	0	0	0	0		0	0.24	0	0	0	0	0
FocnCong_v000128	Cong_superscaffold_1	0.15	0.24	0	0	2.01	0	0		0.26	0.42	0	0	3.49	0	0
FocnCong_v000129	Cong_superscaffold_1	0	0	0.53	0	0	0	0		0	0	0.91	0	0	0	0
FocnCong_v000130	Cong_superscaffold_1	0	0	0	0	0	0	0		0	0	0	0	0	0	0
FocnCong_v000131	Cong_superscaffold_1	2.6	0.19	0	0	0	0	0		4.17	0.34	0	0	0	0	0
FocnCong_v000132	Cong_superscaffold_1	9.77	0	0	0	1.86	0	0.4		5.05	0	0	0	1.78	0	0.81
FocnCong_v000133	Cong_superscaffold_1	27.73	0.82	3.88	0	8.72	0	14.19		7.22	0.67	3.1	0	12.77	0	12.24
FocnCong_v000134	Cong_superscaffold_1	2.2	0.28	0.33	0	0	0	25.95		2.44	0.49	0.58	0	0	0	51.9
FocnCong_v000135	Cong_superscaffold_1	2.01	5.01	2.21	0	3.89	0	0		1.44	4.45	3.1	0	6.74	0	0
FocnCong_v000136	Cong_superscaffold_1	5.64	16.21	3.06	0	0	0	5.5		5.3	6.68	5.3	0	0	0	11.01
FocnCong_v000137	Cong_superscaffold_1	59.03	63.96	64.2	0	3.85	0	0		32.44	22.36	49.72	0	6.68	0	0
FocnCong_v000138	Cong_superscaffold_1	0	0	0	0	0	0	0		0	0	0	0	0	0	0
FocnCong_v000139	Cong_superscaffold_1	3.55	0.9	0.82	0	1.05	10.78	3.71		1.88	0.65	0.95	0	1.25	24.11	6.95
FocnCong_v000140	Cong_superscaffold_1	3.2	0.28	1.93	0	0	0	0		3.03	0.49	2.69	0	0	0	0
FocnCong_v000141	Cong_superscaffold_1	0	0	0	0	0	0	0		0	0	0	0	0	0	0
FocnCong_v000142	Cong_superscaffold_1	0	0	0	0	0	0	0		0	0	0	0	0	0	0
FocnCong_v000143	Cong_superscaffold_1	0.61	0.33	0	0	0	0	0		0.58	0.58	0	0	0	0	0
FocnCong_v000144	Cong_superscaffold_1	62.25	0.09	1.42	0	7.82	0	7.62		25.77	0.15	2.15	0	13.55	0	15.24
FocnCong_v000145	Cong_superscaffold_1	33.49	2.87	4.27	0	0	0	0		7.92	2.74	3.7	0	0	0	0
FocnCong_v000146	Cong_superscaffold_1	18.28	8.86	16.88	0	0.87	0	0.74		11.53	4.4	18.86	0	1.51	0	1.48
FocnCong_v000147	Cong_superscaffold_1	0	0	0	0	7.85	0	0		0	0	0	0	10.17	0	0
FocnCong_v000148	Cong_superscaffold_1	41.43	7.44	10.67	4.61	0.32	0	0		13.87	3.37	7.03	7.99	0.56	0	0
FocnCong_v000149	Cong_superscaffold_1	0.23	0	0.31	1.88	0	0	0		0.4	0	0.54	3.26	0	0	0
FocnCong_v000150	Cong_superscaffold_1	9.35	3.87	3.5	0	0	14.13	0.23		7.64	2.14	3.58	0	0	31.58	0.46
FocnCong_v000151	Cong_superscaffold_1	319.87	1.68	0	0	25.21	0	0		218.25	2.92	0	0	43.66	0	0
FocnCong_v000152	Cong_superscaffold_1	35.39	49.39	22.04	25.97	76.27	18.99	37.58		11.72	21.94	8.08	33.85	13.69	27.69	35.5
FocnCong_v000153	Cong_superscaffold_1	593.56	228.36	352.07	50.89	483.29	63.59	180.86		339.04	23.07	86.63	88.15	117.49	88.2	68.79
FocnCong_v000154	Cong_superscaffold_1	10.3	3.8	6.31	0	26.22	0	0		7.74	0.59	7.43	0	38.49	0	0
FocnCong_v000155	Cong_superscaffold_1	75.01	72.93	110.95	0	29.65	60.75	67.52		7.25	20.43	18.31	0	26.81	135.84	127.04
FocnCong_v000156	Cong_superscaffold_1	0	0	0	0	0	0	0		0	0	0	0	0	0	0
FocnCong_v000157	Cong_superscaffold_1	0.73	1.88	2.36	0	0	0	4.05		1.27	1.67	4.09	0	0	0	5.79
FocnCong_v000158	Cong_superscaffold_1	0	0	0	0	0	0	0		0	0	0	0	0	0	0
FocnCong_v000159	Cong_superscaffold_1	3.73	37.65	32.59	0	3.06	0	7.89		3.07	19.21	15.02	0	3.46	0	15.77
FocnCong_v000160	Cong_superscaffold_1	0.17	0.73	10.41	0	9.93	0	25.9		0.29	1.27	7.55	0	17.19	0	45.62
FocnCong_v000161	Cong_superscaffold_1	0	0	0	0	0	0	0		0	0	0	0	0	0	0
FocnCong_v000162	Cong_superscaffold_1	0.1	0	0.67	0	0	0	0		0.17	0	1.16	0	0	0	0
FocnCong_v000163	Cong_superscaffold_1	0.24	0	0	0	0	0	0		0.42	0	0	0	0	0	0
FocnCong_v000164	Cong_superscaffold_1	8.18	1.64	5.67	0	0	0	0		3.63	0.54	5.23	0	0	0	0
FocnCong_v000165	Cong_superscaffold_1	15.22	0.32	0.23	0	0	0	0		11.56	0.55	0.39	0	0	0	0
FocnCong_v000166	Cong_superscaffold_1	4.53	2.5	1.56	0	67.89	0	24.93		1.21	2.12	1.36	0	18.29	0	25.15
FocnCong_v000167	Cong_superscaffold_1	3.47	0.23	0	0	0.55	0	0		0.83	0.4	0	0	0.95	0	0
FocnCong_v000168	Cong_superscaffold_1	0.79	0.57	5.27	0	2.19	0	16.15		0.41	0.99	4.25	0	3.8	0	20.34
FocnCong_v000169	Cong_superscaffold_1	0	0	0	0	0	0	0		0	0	0	0	0	0	0
FocnCong_v000170	Cong_superscaffold_1	8.41	3.13	9.47	0	0	8.24	2.48		2.85	1.98	6.01	0	0	18.42	4.96
FocnCong_v000171	Cong_superscaffold_1	0	0	0	13.91	2.48	0	0		0	0	0	24.09	2.26	0	0
FocnCong_v000172	Cong_superscaffold_1	1.44	0	0	0	0.65	0	0		2.33	0	0	0	1.12	0	0
FocnCong_v000173	Cong_superscaffold_1	2.67	5.87	4.89	0.66	9.5	0	4.79		1.52	0.94	4.67	1.15	7.71	0	9.58
FocnCong_v000174	Cong_superscaffold_1	9.31	6.79	5.35	21.43	24.59	0	0		2.51	6.33	5.88	37.12	12.06	0	0
FocnCong_v000175	Cong_superscaffold_1	0	0	0	0	0	0	0		0	0	0	0	0	0	0
FocnCong_v000176	Cong_superscaffold_1	0	0	0	0	0	0	0		0	0	0	0	0	0	0
FocnCong_v000177	Cong_superscaffold_1	0	0	0	0	0	0	0		0	0	0	0	0	0	0
FocnCong_v000178	Cong_superscaffold_1	0	0	0	0	0	0	0		0	0	0	0	0	0	0
FocnCong_v000179	Cong_superscaffold_1	0	0	0	0	0	0	0		0	0	0	0	0	0	0
FocnCong_v000180	Cong_superscaffold_1	0	0	0	0	14.62	0	0		0	0	0	0	25.32	0	0
FocnCong_v000181	Cong_superscaffold_1	27	0.1	0	0	47.43	0	115.84		24.85	0.17	0	0	38.86	0	74.79
FocnCong_v000182	Cong_superscaffold_1	10.37	0.17	0	32.79	71.65	0	117.44		8.73	0.3	0	56.8	20.38	0	67.66
FocnCong_v000183	Cong_superscaffold_1	0	0	0	0	0	0	0		0	0	0	0	0	0	0
FocnCong_v000184	Cong_superscaffold_1	61.99	0	0	0	2.11	0	9.81		6.14	0	0	0	3.65	0	19.63
FocnCong_v000185	Cong_superscaffold_1	5.44	0.34	1.76	0	0	0	0		3.2	0.3	1	0	0	0	0
FocnCong_v000186	Cong_superscaffold_1	0	5.02	15.55	0	4.93	0	12.08		0	1.28	11.77	0	1.7	0	17.15
FocnCong_v000187	Cong_superscaffold_1	0.49	0.94	0.83	0	0.42	0	0		0.85	1.01	1.02	0	0.73	0	0
FocnCong_v000188	Cong_superscaffold_1	13.54	5.49	2.09	0	0	0	0		3.48	0.79	2.96	0	0	0	0
FocnCong_v000189	Cong_superscaffold_1	383.25	0.05	0.29	0	0.9	0	0		419.48	0.08	0.5	0	1.56	0	0
FocnCong_v000190	Cong_superscaffold_1	72.44	22.99	39.27	8.94	31.56	22.96	15.94		20.24	6.37	20.35	15.49	30.81	49.39	15.29
FocnCong_v000191	Cong_superscaffold_1	32.09	1.58	10.6	0	0	0	14.84		17.11	1.2	9.84	0	0	0	28.71
FocnCong_v000192	Cong_superscaffold_1	0	0	0	0	0	0	0		0	0	0	0	0	0	0
FocnCong_v000193	Cong_superscaffold_1	0	0	0	0	0	0	0		0	0	0	0	0	0	0
FocnCong_v000194	Cong_superscaffold_1	0	0	0	0	0	0	0		0	0	0	0	0	0	0
FocnCong_v000195	Cong_superscaffold_1	3.28	0.12	1.68	0	0	0	0		3.05	0.22	2.92	0	0	0	0
FocnCong_v000196	Cong_superscaffold_1	1.12	0.16	0	0	0	0	0		1.12	0.29	0	0	0	0	0
FocnCong_v000197	Cong_superscaffold_1	53.13	45.24	44.35	0	17.89	0.56	5.7		16.16	2.85	10.78	0	17.14	1.25	7.9
FocnCong_v000198	Cong_superscaffold_1	567.61	159.02	168.01	105.84	522.43	427.61	579.31		201.24	11.71	70.16	113.05	187.97	256.62	210.26
FocnCong_v000199	Cong_superscaffold_1	212.25	62.69	82.8	94.99	164.97	34.65	155.8		46.61	9.59	19.53	59.67	62.6	46.17	37.39
FocnCong_v000200	Cong_superscaffold_1	150.84	88.48	166.73	34.82	113.26	0	103.45		39.23	16.61	59.18	60.31	94	0	81.43
FocnCong_v000201	Cong_superscaffold_1	2.57	0	0	0	1.32	0	21.47		2.62	0	0	0	2.28	0	36.92
FocnCong_v000202	Cong_superscaffold_1	6.55	3.87	2.95	0	5.32	0	32.64		4.51	2.52	2.15	0	5.39	0	60.07
FocnCong_v000203	Cong_superscaffold_1	7.31	1.35	0.1	0	5.55	0	10.76		3.09	1.46	0.18	0	9.62	0	12.36
FocnCong_v000204	Cong_superscaffold_1	26.59	4.13	6.6	0	71.79	0	1.17		12.15	3.03	6.67	0	51.81	0	2.34
FocnCong_v000205	Cong_superscaffold_1	0	0	0	0	0	0	0		0	0	0	0	0	0	0
FocnCong_v000206	Cong_superscaffold_1	1.44	0	0	0	0	0	0		1.85	0	0	0	0	0	0
FocnCong_v000207	Cong_superscaffold_1	0.58	0.19	0	0	3.68	0	0		1.01	0.16	0	0	6.37	0	0
FocnCong_v000208	Cong_superscaffold_1	59.23	62.74	24.88	57.62	55.82	100.77	159.35		22.94	31.26	10.79	59.5	48.36	122.64	72.82
FocnCong_v000209	Cong_superscaffold_1	3.19	6.12	5.2	0	0	0	0		1.92	2.93	4.61	0	0	0	0
FocnCong_v000210	Cong_superscaffold_1	0.14	0	0	0	0	0	0		0.25	0	0	0	0	0	0
FocnCong_v000211	Cong_superscaffold_1	0	0	0	0	243.19	0	21.55		0	0	0	0	239.77	0	39.35
FocnCong_v000212	Cong_superscaffold_1	4.88	2.99	6.38	0	0	0	0		3.04	2.14	4.14	0	0	0	0
FocnCong_v000213	Cong_superscaffold_1	10.17	17.34	28.06	0	0	0	7.08		7.61	9.92	13.4	0	0	0	14.15
FocnCong_v000214	Cong_superscaffold_1	11.82	2.88	4.28	0	0	0	0		6.81	2.44	5.7	0	0	0	0
FocnCong_v000215	Cong_superscaffold_1	0	0	0	0	0	0	0		0	0	0	0	0	0	0
FocnCong_v000216	Cong_superscaffold_1	74.2	49.2	49	0	23.89	0	40.59		8.61	5.55	8.85	0	17.03	0	72.15
FocnCong_v000217	Cong_superscaffold_1	39.05	5.45	7.37	0	0	0	0		15.82	4.06	6.52	0	0	0	0
FocnCong_v000218	Cong_superscaffold_1	7.56	4.85	22.76	0	8.33	0	1.41		6.09	3.39	4.2	0	14.43	0	2.81
FocnCong_v000219	Cong_superscaffold_1	1.95	1.23	0	0	0	0	0		1.81	2.13	0	0	0	0	0
FocnCong_v000220	Cong_superscaffold_1	0	0	0	0	1.52	0	7.71		0	0	0	0	2.64	0	15.41
FocnCong_v000221	Cong_superscaffold_1	0.88	54.3	9.8	0	5.59	0	0		1.53	37.7	6.25	0	9.68	0	0
FocnCong_v000222	Cong_superscaffold_1	25.89	0	0	0	33.31	0	25.86		12.29	0	0	0	26.88	0	33.22
FocnCong_v000223	Cong_superscaffold_1	3.42	1.31	1.9	19.52	1.02	0	0		2.7	1.22	2.85	33.8	1.76	0	0
FocnCong_v000224	Cong_superscaffold_1	9.48	27.89	24.03	0	5.36	0	9.57		5.57	15.85	13.98	0	7.89	0	11.72
FocnCong_v000225	Cong_superscaffold_1	29.43	10.85	4.28	153.9	42.71	0.55	15.01		3	4.59	2.11	105.64	37.26	1.24	15.23
FocnCong_v000226	Cong_superscaffold_1	178.96	0.94	1.28	1.55	50.03	0	36.84		15.79	0.73	2.22	2.69	13.27	0	45.11
FocnCong_v000227	Cong_superscaffold_1	465.81	0.42	0	777.79	105.87	0	50.54		76.53	0.72	0	314.47	48.56	0	39.87
FocnCong_v000228	Cong_superscaffold_1	12.08	1.92	3.68	0	14.3	10.55	20.84		4.12	1.47	1.46	0	22.58	23.6	31.97
FocnCong_v000229	Cong_superscaffold_1	0.79	1.95	0	0	0	0	0		1.37	3.37	0	0	0	0	0
FocnCong_v000230	Cong_superscaffold_1	0	0	0.2	0	0	0	0		0	0	0.34	0	0	0	0
FocnCong_v000231	Cong_superscaffold_1	0	0	0	0	0	0	0		0	0	0	0	0	0	0
FocnCong_v000232	Cong_superscaffold_1	0	0	0	0	0	0	0		0	0	0	0	0	0	0
FocnCong_v000233	Cong_superscaffold_1	0	0	0	0	0	0	0		0	0	0	0	0	0	0
FocnCong_v000234	Cong_superscaffold_1	3.11	0	0.94	0	0	0	0		4.94	0	0.93	0	0	0	0
FocnCong_v000235	Cong_superscaffold_1	1.66	2.27	7.34	0	0	0	0		1.91	1.34	9.82	0	0	0	0
FocnCong_v000236	Cong_superscaffold_1	0	0	0	0	0	0	0		0	0	0	0	0	0	0
FocnCong_v000237	Cong_superscaffold_1	0	0.46	0	0	0	0	0		0	0.79	0	0	0	0	0
FocnCong_v000238	Cong_superscaffold_1	0	0	0	0	0	0	0		0	0	0	0	0	0	0
FocnCong_v000239	Cong_superscaffold_1	13.51	26.15	37.6	0	0	24.7	19.07		19.95	24.81	9.23	0	0	55.24	31.21
FocnCong_v000240	Cong_superscaffold_1	79.12	12.68	8.54	2.6	14.8	9.36	31.3		28.7	6.13	5.67	4.51	7.3	14.88	13.42
FocnCong_v000241	Cong_superscaffold_1	1.21	0	0	0	0	0	0		2.1	0	0	0	0	0	0
FocnCong_v000242	Cong_superscaffold_1	0	0	0	0	0	0	0		0	0	0	0	0	0	0
FocnCong_v000243	Cong_superscaffold_1	0.21	0	0	10.45	10.56	0	0		0.36	0	0	18.09	11.73	0	0
FocnCong_v000244	Cong_superscaffold_1	0	0	0	0	0	0	0		0	0	0	0	0	0	0
FocnCong_v000245	Cong_superscaffold_1	0	0	0	0	0	0	0		0	0	0	0	0	0	0
FocnCong_v000246	Cong_superscaffold_1	10.73	4.42	1.91	0	3.27	0	0		6.01	0.84	1.36	0	4.68	0	0
FocnCong_v000247	Cong_superscaffold_1	0	0	0	0	0	0	0		0	0	0	0	0	0	0
FocnCong_v000248	Cong_superscaffold_1	0	0	0	0	0	0	0		0	0	0	0	0	0	0
FocnCong_v000249	Cong_superscaffold_1	0	0	0	0	0	0	0		0	0	0	0	0	0	0
FocnCong_v000250	Cong_superscaffold_1	0.17	0.48	0.62	0	0	0	0		0.3	0.42	0.55	0	0	0	0
FocnCong_v000251	Cong_superscaffold_1	85.58	108.21	123.85	0	16.72	23.32	31.92		36.95	62.11	63.99	0	17.78	52.14	63.83
FocnCong_v000252	Cong_superscaffold_1	97.47	34.6	64.34	19.67	5.66	0	3.54		26.24	6.29	24.48	34.08	4.19	0	7.09
FocnCong_v000253	Cong_superscaffold_1	18.36	10.07	23.72	11.41	16.3	11.15	9.68		8.18	3.48	7.12	19.77	7.18	24.93	13.6
FocnCong_v000254	Cong_superscaffold_1	2.85	1.68	0.46	0	0	0	0		3.75	1.03	0.8	0	0	0	0
FocnCong_v000255	Cong_superscaffold_1	0	0	0	0	0	0	0		0	0	0	0	0	0	0
FocnCong_v000256	Cong_superscaffold_1	0	0	0	0	0	0	0		0	0	0	0	0	0	0
FocnCong_v000257	Cong_superscaffold_1	0.28	2.15	0	0	0	0	0		0.48	3.02	0	0	0	0	0
FocnCong_v000258	Cong_superscaffold_1	11.79	16.26	26.72	5.16	18.27	29.5	9.78		6.91	4.3	8.58	8.94	17.34	65.97	10.82
FocnCong_v000259	Cong_superscaffold_1	23.86	27.19	28.54	0	17.58	0	29.45		4.88	7.89	17.75	0	19.4	0	35.06
FocnCong_v000260	Cong_superscaffold_1	11.82	18.09	12.57	1.61	7.41	0	0		5.43	9.13	10.75	2.78	5.24	0	0
FocnCong_v000261	Cong_superscaffold_1	44.75	27.46	12.68	7.66	36.93	0	26.48		24.77	12.02	13.39	11.09	26.16	0	25.01
FocnCong_v000262	Cong_superscaffold_1	0	0	0	0	0	0	0		0	0	0	0	0	0	0
FocnCong_v000263	Cong_superscaffold_1	0.71	0	0	0	0	0	0		1.24	0	0	0	0	0	0
FocnCong_v000264	Cong_superscaffold_1	0	0	0	0	0	0	0		0	0	0	0	0	0	0
FocnCong_v000265	Cong_superscaffold_1	2.84	0	3.7	0	0	0	0		2.68	0	5.99	0	0	0	0
FocnCong_v000266	Cong_superscaffold_1	175.66	5.44	19.77	0	23.51	0	3.21		36.71	1.2	1.93	0	20.74	0	6.41
FocnCong_v000267	Cong_superscaffold_1	100.24	0.7	1.02	0	0	0	0		40	0.66	1.03	0	0	0	0
FocnCong_v000268	Cong_superscaffold_1	4.68	1.41	0	0	0.9	0	0		3.63	1.9	0	0	1.55	0	0
FocnCong_v000269	Cong_superscaffold_1	3.32	0.61	0.71	0	9.72	0	9.28		0.81	1.05	1.23	0	14.52	0	18.56
FocnCong_v000270	Cong_superscaffold_1	0	0	0	1.47	0	0	0		0	0	0	2.55	0	0	0
FocnCong_v000271	Cong_superscaffold_1	0	0	0	28.13	0	0	0		0	0	0	48.72	0	0	0
FocnCong_v000272	Cong_superscaffold_1	0.2	0	0	0	0	0	0		0.34	0	0	0	0	0	0
FocnCong_v000273	Cong_superscaffold_1	0.17	0	0	0	0	0	0		0.29	0	0	0	0	0	0
FocnCong_v000274	Cong_superscaffold_1	0.29	0	0	0	0	0	0		0.5	0	0	0	0	0	0
FocnCong_v000275	Cong_superscaffold_1	0.22	0	0	0	0	0	0		0.38	0	0	0	0	0	0
FocnCong_v000276	Cong_superscaffold_1	0.23	1.78	0	0	1.19	0	0		0.4	1.43	0	0	2.06	0	0
FocnCong_v000277	Cong_superscaffold_1	144.14	463.98	127.94	229.22	162.49	298.7	137.35		92.69	211.81	30.96	153.72	199.71	186.69	73.64
FocnCong_v000278	Cong_superscaffold_1	0	0	0	0	0	0	0		0	0	0	0	0	0	0
FocnCong_v000279	Cong_superscaffold_1	14.31	8.51	11.73	0	0	0	6.36		5.79	4.66	7.48	0	0	0	12.73
FocnCong_v000280	Cong_superscaffold_1	65.51	12.58	14.39	0	0	0	0		4.82	1.85	13.06	0	0	0	0
FocnCong_v000281	Cong_superscaffold_1	9.48	0	0.71	0	0	0	0		8.43	0	0.92	0	0	0	0
FocnCong_v000282	Cong_superscaffold_1	3.77	0	0	0	0	0	0		6.18	0	0	0	0	0	0
FocnCong_v000283	Cong_superscaffold_1	34.52	0.93	7.67	0	8.84	0	2.29		4.8	0.25	5.14	0	11.1	0	4.57
FocnCong_v000284	Cong_superscaffold_1	0.75	0.9	0	77.81	0	0	0		0.65	1.56	0	134.78	0	0	0
FocnCong_v000285	Cong_superscaffold_1	3.41	0.39	0.83	0	1.03	0	0		1.61	0.53	1.03	0	1.78	0	0
FocnCong_v000286	Cong_superscaffold_1	46.76	16.43	53.35	6	9.3	0	10.16		20.82	10.88	21.57	10.4	14.71	0	13.83
FocnCong_v000287	Cong_superscaffold_1	40.57	1258.63	443.02	0	0	0	0		7.91	544.68	127.98	0	0	0	0
FocnCong_v000288	Cong_superscaffold_1	5.19	20.82	31.44	0	0	0	0		4.36	0.69	5.12	0	0	0	0
FocnCong_v000289	Cong_superscaffold_1	5.86	1.77	0	0	0	0	0		4.08	1.58	0	0	0	0	0
FocnCong_v000290	Cong_superscaffold_1	0.59	0	0	0	0	0	0		1.02	0	0	0	0	0	0
FocnCong_v000291	Cong_superscaffold_1	3.57	0.94	4.62	0	0	2.56	0		0.6	0.67	3.23	0	0	5.73	0
FocnCong_v000292	Cong_superscaffold_1	79.27	289.15	207.91	0	0	0	0		54.71	150.25	68.43	0	0	0	0
FocnCong_v000293	Cong_superscaffold_1	4.97	11.7	1.93	146.87	85.28	99.98	121.22		3.46	7.86	1.19	192.48	53.64	154.59	49.71
FocnCong_v000294	Cong_superscaffold_1	47.97	17.65	27.26	92.77	11.66	18.12	32.4		8.44	11.38	4.76	130.66	15.73	31.11	36.61
FocnCong_v000295	Cong_superscaffold_1	0	0	0	0	0	0	0		0	0	0	0	0	0	0
FocnCong_v000296	Cong_superscaffold_1	0	0	0	0	0	0	0		0	0	0	0	0	0	0
FocnCong_v000297	Cong_superscaffold_1	3.8	0.9	1.42	0	1.24	0	0		3.52	0.61	1.35	0	2.15	0	0
FocnCong_v000298	Cong_superscaffold_1	8.85	0.58	0	0	13.29	0	8.44		3.85	0.54	0	0	6.02	0	9.2
FocnCong_v000299	Cong_superscaffold_1	0.35	0	0	0	0	0	0		0.6	0	0	0	0	0	0
FocnCong_v000300	Cong_superscaffold_1	0	0	0	0	0	0	0		0	0	0	0	0	0	0
FocnCong_v000301	Cong_superscaffold_1	3.36	0.61	3.61	0	0	0	0		0.86	1.06	3.19	0	0	0	0
FocnCong_v000302	Cong_superscaffold_1	7.37	8.03	26.86	0	0	0	8.81		0.85	4.81	5.76	0	0	0	17.61
FocnCong_v000303	Cong_superscaffold_1	2.55	24.97	21.77	0	0	0	0		2.25	8.11	16.68	0	0	0	0
FocnCong_v000304	Cong_superscaffold_1	17.25	16.9	115.82	12.55	1.81	0	0		3.55	5.83	69.21	21.74	1.6	0	0
FocnCong_v000305	Cong_superscaffold_1	1.4	0.25	1.88	0	1.08	0	26.41		1.01	0.26	1.71	0	0.95	0	24.73
FocnCong_v000306	Cong_superscaffold_1	17.15	18.44	9.97	52.53	284.56	1.57	256.01		4.07	4.82	2.96	69.58	37.92	3.5	33.93
FocnCong_v000307	Cong_superscaffold_1	0	0	0	0	0	0	0		0	0	0	0	0	0	0
FocnCong_v000308	Cong_superscaffold_1	0.17	1.35	1.06	0	0	0	0		0.29	1.47	0.94	0	0	0	0
FocnCong_v000309	Cong_superscaffold_1	45.11	48.47	56.01	34.89	46.57	120.72	39.19		11.91	8.78	9.26	60.43	23.18	126.7	65.96
FocnCong_v000310	Cong_superscaffold_1	11.35	7.44	12.37	1.85	4.3	0	1.67		6.6	4.15	10.99	3.21	4.71	0	3.34
FocnCong_v000311	Cong_superscaffold_1	0	0	0	0	0	0	0		0	0	0	0	0	0	0
FocnCong_v000312	Cong_superscaffold_1	0	0	0	0	0	0	0		0	0	0	0	0	0	0
FocnCong_v000313	Cong_superscaffold_1	66.8	0	0	0	0	0	0		53.74	0	0	0	0	0	0
FocnCong_v000314	Cong_superscaffold_1	117.57	0	0	0	0	0	0		61.3	0	0	0	0	0	0
FocnCong_v000315	Cong_superscaffold_1	0	0	0	0	0	0	0		0	0	0	0	0	0	0
FocnCong_v000316	Cong_superscaffold_1	0	0	0	0	0	0	0		0	0	0	0	0	0	0
FocnCong_v000317	Cong_superscaffold_1	29.54	7.01	8.52	0	19.92	30.89	11.96		13.85	5.06	4.61	0	30.4	69.06	21.61
FocnCong_v000318	Cong_superscaffold_1	461.84	41.32	8.33	92.14	160.81	0	71.19		320.98	31.47	8.55	66.63	92.64	0	48.43
FocnCong_v000319	Cong_superscaffold_1	3.15	0	1.05	0	0	0	1.34		2.1	0	1.82	0	0	0	2.67
FocnCong_v000320	Cong_superscaffold_1	30.45	0.73	1.04	0	0	0	0.5		7.39	1.27	1.8	0	0	0	0.99
FocnCong_v000321	Cong_superscaffold_1	4.54	0.47	5.32	0	0	0	6.04		2.46	0.44	7.49	0	0	0	12.07
FocnCong_v000322	Cong_superscaffold_1	6.87	0.08	0.55	0	0	0	0		3.24	0.13	0.51	0	0	0	0
FocnCong_v000323	Cong_superscaffold_1	79.26	20	37.4	0	0	0	0.47		9.59	6.57	7.39	0	0	0	0.93
FocnCong_v000324	Cong_superscaffold_1	1.33	3.16	2.87	0	2.82	0	1.69		0.98	4.07	1.66	0	2.46	0	3.39
FocnCong_v000325	Cong_superscaffold_1	1.79	1.68	0.4	0	1.55	0	0		0.34	2.45	0.7	0	2.69	0	0
FocnCong_v000326	Cong_superscaffold_1	28.74	360.15	231.04	0	0	0	5.62		47.7	173.89	44.53	0	0	0	11.25
FocnCong_v000327	Cong_superscaffold_1	66.06	11.34	1.6	0	0	0	0		22.67	8.91	0.54	0	0	0	0
FocnCong_v000328	Cong_superscaffold_1	36.84	35.6	22.18	9.21	15.06	8.2	3.46		14.61	8.62	14.85	15.96	8.94	18.33	4.95
FocnCong_v000329	Cong_superscaffold_1	2.29	0	0.23	0	0	0	0		0.96	0	0.4	0	0	0	0
FocnCong_v000330	Cong_superscaffold_1	24.26	3.54	2	2.31	10.78	7.54	6.93		21.89	4.36	2.73	4.01	8.14	16.85	8.55
FocnCong_v000331	Cong_superscaffold_1	0.43	0.41	0.31	0	0	18.63	0		0.46	0.39	0.53	0	0	41.67	0
FocnCong_v000332	Cong_superscaffold_1	23.44	16.05	2.54	0	23.87	0	0		4.73	12.77	4.39	0	38.69	0	0
FocnCong_v000333	Cong_superscaffold_1	0.55	0	0	0	0	0	0		0.49	0	0	0	0	0	0
FocnCong_v000334	Cong_superscaffold_1	0.61	0.82	5.55	0	0	0	0		0.58	0.54	8.83	0	0	0	0
FocnCong_v000335	Cong_superscaffold_1	0	0	0	0	0	0	0		0	0	0	0	0	0	0
FocnCong_v000336	Cong_superscaffold_1	0	0.29	0.2	0	0	0	0		0	0.5	0.34	0	0	0	0
FocnCong_v000337	Cong_superscaffold_1	1.56	0.09	0	0	0	0	0		1.1	0.16	0	0	0	0	0
FocnCong_v000338	Cong_superscaffold_1	0	0	0	5.58	3.69	0	0		0	0	0	9.66	4.94	0	0
FocnCong_v000339	Cong_superscaffold_1	9.16	0.06	1.58	0	0	0	0		3.99	0.11	2.74	0	0	0	0
FocnCong_v000340	Cong_superscaffold_1	13.24	1.8	3.47	0	0	0	0		3.77	1.84	3.44	0	0	0	0
FocnCong_v000341	Cong_superscaffold_1	4	0	0	0	0	0	0		2.05	0	0	0	0	0	0
FocnCong_v000342	Cong_superscaffold_1	1.77	0	0.36	0	0	0	0		1.24	0	0.62	0	0	0	0
FocnCong_v000343	Cong_superscaffold_1	5.38	0	0	0	0	0	0		3.92	0	0	0	0	0	0
FocnCong_v000344	Cong_superscaffold_1	2.56	0	0	0	0	0	0		1.49	0	0	0	0	0	0
FocnCong_v000345	Cong_superscaffold_1	0	0	0	0	0	0	0		0	0	0	0	0	0	0
FocnCong_v000346	Cong_superscaffold_1	1.67	0.16	0	0	0	0	0		1.02	0.28	0	0	0	0	0
FocnCong_v000347	Cong_superscaffold_1	6.16	0	0	0	0	0	0		6.04	0	0	0	0	0	0
FocnCong_v000348	Cong_superscaffold_1	0	0	0	0	0	0	0		0	0	0	0	0	0	0
FocnCong_v000349	Cong_superscaffold_1	0	0	0	0	0	0	0		0	0	0	0	0	0	0
FocnCong_v000350	Cong_superscaffold_1	2.43	0	0	0	0	0	0		1.68	0	0	0	0	0	0
FocnCong_v000351	Cong_superscaffold_1	14.95	69.17	136.69	0	44.85	0	6.15		10.47	20.06	35.97	0	44.9	0	7.67
FocnCong_v000352	Cong_superscaffold_1	8.15	25.77	9.71	0	0	0	0		1.39	4.88	6.7	0	0	0	0
FocnCong_v000353	Cong_superscaffold_1	62.52	6.16	6.71	0	0	0	0		12.92	1.7	4.43	0	0	0	0
FocnCong_v000354	Cong_superscaffold_1	39.54	11.05	46.37	0	0	0	17.08		10.31	10.48	57.89	0	0	0	34.16
FocnCong_v000355	Cong_superscaffold_1	0	0	0.1	0	1.39	0	0		0	0	0.18	0	2.41	0	0
FocnCong_v000356	Cong_superscaffold_1	0	0	0	0	0	0	0		0	0	0	0	0	0	0
FocnCong_v000357	Cong_superscaffold_1	0	0.11	0	0	0	0	0		0	0.2	0	0	0	0	0
FocnCong_v000358	Cong_superscaffold_1	0	0	0	0	0	0	0		0	0	0	0	0	0	0
FocnCong_v000359	Cong_superscaffold_1	3.67	0.84	1.27	0	0	0	0		2.58	0.25	1.16	0	0	0	0
FocnCong_v000360	Cong_superscaffold_1	12.93	6.1	8.31	0	0.9	0	0.34		5.46	0.35	5.18	0	1.57	0	0.68
FocnCong_v000361	Cong_superscaffold_1	0.28	0.45	0.49	0	0	0	0		0.48	0.39	0.85	0	0	0	0
FocnCong_v000362	Cong_superscaffold_1	0	0	0	0	0	0	0		0	0	0	0	0	0	0
FocnCong_v000363	Cong_superscaffold_1	53.99	43.07	124.82	0	11.22	0	13.05		10.16	21.3	71.74	0	10.65	0	26.1
FocnCong_v000364	Cong_superscaffold_1	29.03	1.68	5.38	0	0	0	0		9.85	2.92	5.71	0	0	0	0
FocnCong_v000365	Cong_superscaffold_1	0	0	0	0	0	0	0		0	0	0	0	0	0	0
FocnCong_v000366	Cong_superscaffold_1	0	0	0	0	0.71	0	0		0	0	0	0	1.22	0	0
FocnCong_v000367	Cong_superscaffold_1	0.31	0.48	0	4.54	0	27.13	0		0.55	0.83	0	7.87	0	60.67	0
FocnCong_v000368	Cong_superscaffold_1	15.61	5.97	9.6	17.51	21.95	33.5	2.37		0.93	2.02	4.04	26.96	19.62	46.76	4.74
FocnCong_v000369	Cong_superscaffold_1	8.07	0	0	0	0	0	0		1.2	0	0	0	0	0	0
FocnCong_v000370	Cong_superscaffold_1	5.66	0.32	2.34	0	0	0	14.53		8.87	0.55	4.06	0	0	0	24.64
FocnCong_v000371	Cong_superscaffold_1	3.5	0	0	50.16	0.87	0	2.94		2.08	0	0	86.88	1.51	0	5.88
FocnCong_v000372	Cong_superscaffold_1	1.76	0	0	0	0	0	27.25		2.6	0	0	0	0	0	54.5
FocnCong_v000373	Cong_superscaffold_1	0	0	0	0	0	0	0		0	0	0	0	0	0	0
FocnCong_v000374	Cong_superscaffold_1	1.54	0.77	3.34	0	2.79	0	0		1.68	0.78	3.42	0	4.84	0	0
FocnCong_v000375	Cong_superscaffold_1	6.34	0.6	0	0	0	0	0		0.95	0.52	0	0	0	0	0
FocnCong_v000376	Cong_superscaffold_1	4.04	0.15	0.63	0	5.84	0	3.67		3.02	0.25	0.69	0	10.12	0	7.33
FocnCong_v000377	Cong_superscaffold_1	0	0	0	0	0	0	0		0	0	0	0	0	0	0
FocnCong_v000378	Cong_superscaffold_1	0	7.44	0	0	0	0	0		0	6.49	0	0	0	0	0
FocnCong_v000379	Cong_superscaffold_1	1.64	7.06	0.37	0	2.81	0	0		1.45	4.62	0.64	0	4.87	0	0
FocnCong_v000380	Cong_superscaffold_1	0.28	602.56	282.85	57.88	4.26	7.64	17.68		0.49	457.69	121.37	62.61	5.32	17.09	22.78
FocnCong_v000381	Cong_superscaffold_1	0	1.33	0	0	0	0	0		0	1.56	0	0	0	0	0
FocnCong_v000382	Cong_superscaffold_1	18.6	15.23	9.51	0	14.86	0	0		20.26	2.02	11.78	0	17.67	0	0
FocnCong_v000383	Cong_superscaffold_1	27.43	37.61	28.19	0	28.71	0	0		13.76	33.67	15.46	0	21.62	0	0
FocnCong_v000384	Cong_superscaffold_1	9.29	4.79	2.92	0	2.84	0	1.43		2.99	0.89	0.86	0	0.81	0	2.86
FocnCong_v000385	Cong_superscaffold_1	111.8	181.34	80.44	42.58	125.49	11.94	103.01		50.38	42.51	28.6	73.74	27.8	17.96	35.71
FocnCong_v000386	Cong_superscaffold_1	1.89	0.99	3.15	0	0	0	0		0.99	1.72	4.78	0	0	0	0
FocnCong_v000387	Cong_superscaffold_1	805.99	0.44	0	9.95	123.87	0	41.37		102.52	0.76	0	17.23	79.63	0	49.55
FocnCong_v000388	Cong_superscaffold_1	24.77	0.08	0	0	38.61	0	9.68		8.39	0.14	0	0	39.4	0	12.86
FocnCong_v000389	Cong_superscaffold_1	116.87	0	0	23.13	79.75	0	41.17		12.15	0	0	15.68	43.94	0	38.54
FocnCong_v000390	Cong_superscaffold_1	21.53	0	0	0	20.01	0	5.93		11.63	0	0	0	20.09	0	11.17
FocnCong_v000391	Cong_superscaffold_1	0.33	0	0	0	1.79	0	0		0.3	0	0	0	3.09	0	0
FocnCong_v000392	Cong_superscaffold_1	14.24	5.4	2.33	1.16	12.85	0	0		2.29	5.82	2.04	2	17.32	0	0
FocnCong_v000393	Cong_superscaffold_1	0.31	0	0	0	0	0	0		0.27	0	0	0	0	0	0
FocnCong_v000394	Cong_superscaffold_1	0	0	0	0	12.33	0	0.42		0	0	0	0	10.75	0	0.85
FocnCong_v000395	Cong_superscaffold_1	0	0	0	0	0	0	0		0	0	0	0	0	0	0
FocnCong_v000396	Cong_superscaffold_1	0	0	0	0	0	0	0		0	0	0	0	0	0	0
FocnCong_v000397	Cong_superscaffold_1	0	0	0	0	0	0	0		0	0	0	0	0	0	0
FocnCong_v000398	Cong_superscaffold_1	8.98	2.57	0	0	0	0	0		14.03	2.24	0	0	0	0	0
FocnCong_v000399	Cong_superscaffold_1	0.42	0.44	0	0	1.36	0	0		0.06	0.4	0	0	1.18	0	0
FocnCong_v000400	Cong_superscaffold_1	0	0	0	0	19.57	0	10.25		0	0	0	0	14.55	0	8.73
FocnCong_v000401	Cong_superscaffold_1	0	0	0	0	0	0	0		0	0	0	0	0	0	0
FocnCong_v000402	Cong_superscaffold_1	0.09	0	0.1	0	0	0	0		0.15	0	0.17	0	0	0	0
FocnCong_v000403	Cong_superscaffold_1	0	0	0	0	0	0	0		0	0	0	0	0	0	0
FocnCong_v000404	Cong_superscaffold_1	0	0.24	0.3	0	0	0	0		0	0.42	0.52	0	0	0	0
FocnCong_v000405	Cong_superscaffold_1	0	0	0	0	0	0	0		0	0	0	0	0	0	0
FocnCong_v000406	Cong_superscaffold_1	0	1.79	1.78	0	0	0	0		0	1.27	3.09	0	0	0	0
FocnCong_v000407	Cong_superscaffold_1	1.45	2.77	10.04	0	11.09	0	0		0.49	3.66	9.71	0	19.21	0	0
FocnCong_v000408	Cong_superscaffold_1	0	0	0	0	0	0	0		0	0	0	0	0	0	0
FocnCong_v000409	Cong_superscaffold_1	1.55	0.06	0	26.19	1204.49	0	258.73		1.9	0.11	0	45.35	698.24	0	192.83
FocnCong_v000410	Cong_superscaffold_1	0	0.09	0	0	0.96	0	0		0	0.16	0	0	1.67	0	0
FocnCong_v000411	Cong_superscaffold_1	0	0	0	0	0	0	0		0	0	0	0	0	0	0
FocnCong_v000412	Cong_superscaffold_1	3.08	0.43	0.83	0	2.3	0	0		2.67	0.75	0.72	0	3.99	0	0
FocnCong_v000413	Cong_superscaffold_1	77.19	16.83	9.66	0	20.61	20.44	22.65		32.58	7.31	4.17	0	13.29	45.71	39.2
FocnCong_v000414	Cong_superscaffold_1	14.42	23.86	12.12	0	0	0	0		13.11	15.39	6.96	0	0	0	0
FocnCong_v000415	Cong_superscaffold_1	0	0	0	0	0	0	0		0	0	0	0	0	0	0
FocnCong_v000416	Cong_superscaffold_1	5.96	2.1	2.6	0	0.41	0	0		0.39	1.82	2.29	0	0.7	0	0
FocnCong_v000417	Cong_superscaffold_1	176.24	69.09	302.81	0	32.85	60.27	34.59		10.68	11.33	60.36	0	17.51	134.76	37.52
FocnCong_v000418	Cong_superscaffold_1	2.3	0	0	0	0	0	1.08		2.1	0	0	0	0	0	2.15
FocnCong_v000419	Cong_superscaffold_1	7.15	0	0	0	0	0	0		3.23	0	0	0	0	0	0
FocnCong_v000420	Cong_superscaffold_1	2.47	0.48	1.43	0	0.27	0	0		1.08	0.84	2.16	0	0.48	0	0
FocnCong_v000421	Cong_superscaffold_1	15.59	4.83	7.52	0	1.73	0	0		1	4.75	7.32	0	1.9	0	0
FocnCong_v000422	Cong_superscaffold_1	2.62	0.79	0	18.9	2.4	0	4.43		2.27	0.72	0	32.74	2.71	0	7.9
FocnCong_v000423	Cong_superscaffold_1	2.17	0.1	0	13	3.94	0	0		1.54	0.17	0	22.52	5.14	0	0
FocnCong_v000424	Cong_superscaffold_1	2.9	2.39	3.5	0	1.44	0	0		3.12	1.45	0.92	0	2.49	0	0
FocnCong_v000425	Cong_superscaffold_1	30.97	19.02	21.17	11.96	66.35	0	43.02		6.4	12.27	9.22	11.89	28.17	0	65.45
FocnCong_v000426	Cong_superscaffold_1	0	0	0	0	0	0	0		0	0	0	0	0	0	0
FocnCong_v000427	Cong_superscaffold_1	15.31	3.52	7.32	3.12	5.73	10.45	4.08		4.66	3.41	2.82	5.4	4.66	23.37	5.43
FocnCong_v000428	Cong_superscaffold_1	1.14	1.45	0	0	0	60.52	0		1.56	0.94	0	0	0	135.33	0
FocnCong_v000429	Cong_superscaffold_1	22.23	11.06	21.74	211.17	8.89	6.27	99.03		5.76	5.03	8.1	107.86	7.99	14.03	69.83
FocnCong_v000430	Cong_superscaffold_1	0	0	0	0	0.54	0	0		0	0	0	0	0.93	0	0
FocnCong_v000431	Cong_superscaffold_1	37.18	1.58	5.23	0	0	0	0.9		25.82	1.42	6.92	0	0	0	1.8
FocnCong_v000432	Cong_superscaffold_1	41.3	372.55	340.38	6.08	11.56	0	26.3		10.43	229.93	75.3	10.52	11.59	0	31.56
FocnCong_v000433	Cong_superscaffold_1	154.28	117.58	178.62	0	100	146.45	64.43		25.35	43.76	77.89	0	99.71	315.48	56.01
FocnCong_v000434	Cong_superscaffold_1	114.35	12.47	3.82	56.58	57.23	0	177.68		59.96	4.06	2.99	51.74	28.2	0	100.28
FocnCong_v000435	Cong_superscaffold_1	0	0	0	0	0	0	0		0	0	0	0	0	0	0
FocnCong_v000436	Cong_superscaffold_1	3.84	0.89	1.45	0	1.04	0	2.32		3.58	1.2	2.52	0	1.81	0	4.63
FocnCong_v000437	Cong_superscaffold_1	7.97	1.39	10.77	0	1.82	38.74	3.28		6.97	0.52	6.44	0	3.16	83.8	6.56
FocnCong_v000438	Cong_superscaffold_1	0	0	0	0	0	0	0		0	0	0	0	0	0	0
FocnCong_v000439	Cong_superscaffold_1	4.61	1.27	4.23	0	0	0	0		6.21	2.2	7.33	0	0	0	0
FocnCong_v000440	Cong_superscaffold_1	0.75	0.52	2.3	0	0	0	0		1.3	0.53	3.98	0	0	0	0
FocnCong_v000441	Cong_superscaffold_1	10.57	11.21	11.75	0	0	0	7.51		1.66	9.18	3.15	0	0	0	15.03
FocnCong_v000442	Cong_superscaffold_1	5.42	2.64	1.23	57.36	68.19	0	217.93		1.88	2.3	2.12	76.5	53.92	0	120.41
FocnCong_v000443	Cong_superscaffold_1	7.69	1.2	12.96	0	10.47	0	2.57		4.82	1.51	8.45	0	15.43	0	5.15
FocnCong_v000444	Cong_superscaffold_1	57.17	10.72	6.54	12.37	6.08	5.14	25.78		21.82	5.74	5.1	21.43	5.31	11.49	37.43
FocnCong_v000445	Cong_superscaffold_1	15.63	0.6	1.45	0	2.49	0	1.4		4.81	1.03	2.51	0	4.31	0	2.8
FocnCong_v000446	Cong_superscaffold_1	1.45	42.52	10.5	0	2.82	0	0		1.3	13.94	6.26	0	4.88	0	0
FocnCong_v000447	Cong_superscaffold_1	3.71	5.01	2.7	0	2.49	0	0		1.85	3.17	3.84	0	3.79	0	0
FocnCong_v000448	Cong_superscaffold_1	130.81	14.59	64.77	50.52	90.53	187.6	56.28		78.62	3.29	42.85	87.51	24.41	178.25	61.6
FocnCong_v000449	Cong_superscaffold_1	4.68	4.46	11.53	1.55	52.27	17.75	48.14		1	1.93	6.45	2.69	46.64	39.68	22.48
FocnCong_v000450	Cong_superscaffold_1	9.08	8.62	27.81	0	5.34	0	1.03		2.15	1.15	7.45	0	9.24	0	2.06
FocnCong_v000451	Cong_superscaffold_1	37.5	29.86	45.02	0	18.06	0	24.07		11.31	8.43	6.05	0	19.14	0	14.58
FocnCong_v000452	Cong_superscaffold_1	0	0	0.65	0	0	0	0		0	0	0.91	0	0	0	0
FocnCong_v000453	Cong_superscaffold_1	6.07	48.05	27.45	0	0.69	0	0		3.44	18.27	16.91	0	1.19	0	0
FocnCong_v000454	Cong_superscaffold_1	1335.85	51.35	2.73	0	36.29	0	7.05		765.4	76.07	4.11	0	40.07	0	8.64
FocnCong_v000455	Cong_superscaffold_1	16.2	0.21	1.51	0	0	2.87	0		8.86	0.37	1.49	0	0	6.41	0
FocnCong_v000456	Cong_superscaffold_1	0.17	0	0	0	0	0	0		0.29	0	0	0	0	0	0
FocnCong_v000457	Cong_superscaffold_1	1.59	0	0	0	0.26	0	0		0.9	0	0	0	0.44	0	0
FocnCong_v000458	Cong_superscaffold_1	62.9	0	0	16.58	3.68	0	1.82		15.72	0	0	14.45	3.7	0	3.64
FocnCong_v000459	Cong_superscaffold_1	0	0	0	0	0	0	0		0	0	0	0	0	0	0
FocnCong_v000460	Cong_superscaffold_1	101.92	0	0	0	0	0	0		58.39	0	0	0	0	0	0
FocnCong_v000461	Cong_superscaffold_1	2.21	0	0	0	0	0	0		1.55	0	0	0	0	0	0
FocnCong_v000462	Cong_superscaffold_1	1.13	0.14	0	0	0	0	0		1.96	0.25	0	0	0	0	0
FocnCong_v000463	Cong_superscaffold_1	13.51	4.48	10.89	0	9.1	92.15	12.6		12.34	1.76	12.26	0	14.19	161.74	23.27
FocnCong_v000464	Cong_superscaffold_1	117.28	56.96	37.57	0	2.65	0	0		96.14	45.51	15.21	0	4.59	0	0
FocnCong_v000465	Cong_superscaffold_1	19.46	112.4	109.79	0	63.26	26.04	0		11.24	93.39	26.57	0	53.47	52.45	0
FocnCong_v000466	Cong_superscaffold_1	0.39	0	0	29.39	25.07	0	2.58		0.68	0	0	50.91	22.18	0	5.17
FocnCong_v000467	Cong_superscaffold_1	1.31	0.33	0	0	0	0	0		2.27	0.57	0	0	0	0	0
FocnCong_v000468	Cong_superscaffold_1	0	0	0	0	347.79	108.53	381.94		0	0	0	0	269.29	212.19	179.74
FocnCong_v000469	Cong_superscaffold_1	8.91	0.38	0.71	0	3.87	7.8	37.28		3.62	0.44	1.22	0	3.61	17.44	28.79
FocnCong_v000470	Cong_superscaffold_1	1.31	0.03	0.09	4.1	0	0	0		0.4	0.05	0.15	7.09	0	0	0
FocnCong_v000471	Cong_superscaffold_1	91.12	29.72	58.16	0	35.87	1.76	22.73		29.98	8.39	11.64	0	35	3.93	26.69
FocnCong_v000472	Cong_superscaffold_1	0.28	0.32	0	0	75.46	0	79.81		0.29	0.55	0	0	76.59	0	56.6
FocnCong_v000473	Cong_superscaffold_1	4.14	17.52	23.86	5.61	14.29	0	17.09		4.14	6.55	15.92	9.71	24.75	0	34.17
FocnCong_v000474	Cong_superscaffold_1	1.14	0	1.78	0	0	0	0		1.98	0	3.08	0	0	0	0
FocnCong_v000475	Cong_superscaffold_1	0.61	0	0	0	0	0	0		1.05	0	0	0	0	0	0
FocnCong_v000476	Cong_superscaffold_1	153.53	9.97	16.35	0	50.17	0	70.86		29.91	5.96	14.73	0	78.89	0	61.18
FocnCong_v000477	Cong_superscaffold_1	0.47	1.88	0	0	0.64	0	1.99		0.43	2.7	0	0	1.11	0	3.98
FocnCong_v000478	Cong_superscaffold_1	202.16	19055.7	4014.83	187.81	242.58	115.23	140.81		119.82	8044.06	777.29	124.04	130.37	28.01	200.15
FocnCong_v000479	Cong_superscaffold_1	0	7.24	1.62	106.75	24.17	37.52	4.29		0	5.99	1.61	97.05	28.88	58.16	8.58
FocnCong_v000480	Cong_superscaffold_1	0	1.89	1.39	108.29	45.08	37.5	29.9		0	1.18	1.21	113.91	33.41	83.85	52.23
FocnCong_v000481	Cong_superscaffold_1	0	0	0	0	13.65	0	0		0	0	0	0	12.73	0	0
FocnCong_v000482	Cong_superscaffold_1	0.12	0.97	0	0	0	0	0		0.2	1.68	0	0	0	0	0
FocnCong_v000483	Cong_superscaffold_1	1.69	0.33	0.19	0	0	0	0		0.9	0.57	0.33	0	0	0	0
FocnCong_v000484	Cong_superscaffold_1	12.64	2.55	3.43	0	2.06	0	0		14.87	4.42	2.97	0	1.79	0	0
FocnCong_v000485	Cong_superscaffold_1	74.15	66.23	28.84	23.18	59.65	32.82	47.21		25.65	21.87	6.99	21.23	43.42	56.09	35.31
FocnCong_v000486	Cong_superscaffold_1	0.33	1.41	0	0	0	0	0		0.57	2.45	0	0	0	0	0
FocnCong_v000487	Cong_superscaffold_1	0.13	0.34	0	0	0	0	0		0.23	0.59	0	0	0	0	0
FocnCong_v000488	Cong_superscaffold_1	0	1.94	4.81	0	0	0	0		0	3.35	4.9	0	0	0	0
FocnCong_v000489	Cong_superscaffold_1	0	0	0	0	0	0	0		0	0	0	0	0	0	0
FocnCong_v000490	Cong_superscaffold_1	97.04	33.42	33.16	0	19.43	9.24	0.73		39.59	4.04	8.7	0	25.99	16.87	1.46
FocnCong_v000491	Cong_superscaffold_1	3.08	1.17	1.3	0	4.26	0	0		0.91	0.5	1.14	0	4.29	0	0
FocnCong_v000492	Cong_superscaffold_1	0.16	0	0	0	0	0	0		0.28	0	0	0	0	0	0
FocnCong_v000493	Cong_superscaffold_1	32.76	27.66	17.31	0	26.22	0	0		12.9	9.19	11.15	0	31.39	0	0
FocnCong_v000494	Cong_superscaffold_1	0.24	0	0	0	0	0	0		0.42	0	0	0	0	0	0
FocnCong_v000495	Cong_superscaffold_1	0	0	0	0	0	0	0		0	0	0	0	0	0	0
FocnCong_v000496	Cong_superscaffold_1	1	0.2	0.24	0	0	0	0		0.51	0.34	0.42	0	0	0	0
FocnCong_v000497	Cong_superscaffold_1	8.03	1.35	5	0	0.5	0	0.65		11.26	1.2	7.4	0	0.86	0	1.3
FocnCong_v000498	Cong_superscaffold_1	36.89	23.43	1.46	0	3.89	110.01	16.73		21.66	8.02	2.02	0	5.04	246	21.13
FocnCong_v000499	Cong_superscaffold_1	7.4	3.46	0.39	0	0.63	0	3.89		6.96	1.63	0.45	0	1.1	0	7.79
FocnCong_v000500	Cong_superscaffold_1	0.51	0	0	0	2.46	0	0		0.62	0	0	0	2.14	0	0
FocnCong_v000501	Cong_superscaffold_1	0.87	0	0	0	16.53	0	0		1.18	0	0	0	28.63	0	0
FocnCong_v000502	Cong_superscaffold_1	1.56	0	0	0	0	0	0		1.71	0	0	0	0	0	0
FocnCong_v000503	Cong_superscaffold_1	8.78	0	0	0	0	0	0		4.13	0	0	0	0	0	0
FocnCong_v000504	Cong_superscaffold_1	0	9.4	0	2.39	8.74	0	0		0	5.13	0	4.14	13.21	0	0
FocnCong_v000505	Cong_superscaffold_1	64.23	160.8	232.9	0	7.09	17.05	41.83		25	43.99	51.85	0	12.28	38.13	27.14
FocnCong_v000506	Cong_superscaffold_1	131.57	217.44	71.7	0	0.69	24.53	80.32		75.06	173.46	49.13	0	1.19	33.9	27.53
FocnCong_v000507	Cong_superscaffold_1	1.51	0.61	0.84	0	1.64	0	3.52		0.98	0.89	0.67	0	1.89	0	7.04
FocnCong_v000508	Cong_superscaffold_1	2.86	4.53	17.53	0	0.5	0	0		2.56	2.85	8.67	0	0.87	0	0
FocnCong_v000509	Cong_superscaffold_1	4.88	0.51	0.4	4.46	0	0	0		4.96	0.89	0.49	7.72	0	0	0
FocnCong_v000510	Cong_superscaffold_1	1.63	0	0	0	0	0	0		0.4	0	0	0	0	0	0
FocnCong_v000511	Cong_superscaffold_1	0	0	0	0	0	0	0		0	0	0	0	0	0	0
FocnCong_v000512	Cong_superscaffold_1	1.25	1.86	0.83	0	0	0	0		1.98	1.13	1.44	0	0	0	0
FocnCong_v000513	Cong_superscaffold_1	0.48	1.7	3.38	0	0	0	20.71		0.82	1.3	5.85	0	0	0	25.69
FocnCong_v000514	Cong_superscaffold_1	2.4	0	0	0	0	0	0		2.13	0	0	0	0	0	0
FocnCong_v000515	Cong_superscaffold_1	0.28	0	0	0	7.32	0	0		0.48	0	0	0	12.68	0	0
FocnCong_v000516	Cong_superscaffold_1	0.2	0	0	0	0	0	0		0.34	0	0	0	0	0	0
FocnCong_v000517	Cong_superscaffold_1	0.39	0.49	0.1	1.2	0	0	0		0.23	0.75	0.17	2.08	0	0	0
FocnCong_v000518	Cong_superscaffold_1	0	0	0	0	0	0	0		0	0	0	0	0	0	0
FocnCong_v000519	Cong_superscaffold_1	0	0	0	0	0	0	0		0	0	0	0	0	0	0
FocnCong_v000520	Cong_superscaffold_1	0	0	0	0	0	0	0		0	0	0	0	0	0	0
FocnCong_v000521	Cong_superscaffold_1	0.1	0.06	0	0	0	0	0		0.1	0.1	0	0	0	0	0
FocnCong_v000522	Cong_superscaffold_1	0	0	0	0	0	0	0		0	0	0	0	0	0	0
FocnCong_v000523	Cong_superscaffold_1	0	0	0	0	0	0	0		0	0	0	0	0	0	0
FocnCong_v000524	Cong_superscaffold_1	0	0	0	0	0	0	0		0	0	0	0	0	0	0
FocnCong_v000525	Cong_superscaffold_1	0	0.86	0.81	0	0	0	0		0	0.75	0.8	0	0	0	0
FocnCong_v000526	Cong_superscaffold_1	0.2	0.28	0	0	0	0	0		0.35	0.29	0	0	0	0	0
FocnCong_v000527	Cong_superscaffold_1	0	0	0	3.05	0	0	0		0	0	0	5.28	0	0	0
FocnCong_v000528	Cong_superscaffold_1	0.41	27.44	3.42	0	2.71	0	13.21		0.71	19.1	3.65	0	2.79	0	16.67
FocnCong_v000529	Cong_superscaffold_1	0.1	65.76	17.35	0	0	0	2.92		0.17	44.16	7.47	0	0	0	5.83
FocnCong_v000530	Cong_superscaffold_1	0	0	0	0	19.85	0	3.82		0	0	0	0	30.8	0	5
FocnCong_v000531	Cong_superscaffold_1	0.28	0.41	0	0	3.74	0	0		0.48	0.72	0	0	6.48	0	0
FocnCong_v000532	Cong_superscaffold_1	15.12	0.68	7.42	0	0.62	0	2.44		4.92	0.72	10.27	0	1.07	0	4.88
FocnCong_v000533	Cong_superscaffold_1	23.38	16.32	22.97	0	19.32	0	1.41		3.73	10.2	4.44	0	12.1	0	2.82
FocnCong_v000534	Cong_superscaffold_1	0	0	0	0	0	0	0		0	0	0	0	0	0	0
FocnCong_v000535	Cong_superscaffold_1	0.11	2.61	1.79	0	0	0	0		0.19	0.9	1.01	0	0	0	0
FocnCong_v000536	Cong_superscaffold_1	1.44	0	0	0	3.12	0	0		1.08	0	0	0	5.4	0	0
FocnCong_v000537	Cong_superscaffold_1	0	0	0	0	0	0	0		0	0	0	0	0	0	0
FocnCong_v000538	Cong_superscaffold_1	0	0	0	0	0	0	0		0	0	0	0	0	0	0
FocnCong_v000539	Cong_superscaffold_1	0	0	0	0	0	0	0		0	0	0	0	0	0	0
FocnCong_v000540	Cong_superscaffold_1	1.66	0	0	0	0	0	0		2.87	0	0	0	0	0	0
FocnCong_v000541	Cong_superscaffold_1	5.49	0.21	0.61	0	0.32	0	0		3.92	0.24	0.76	0	0.55	0	0
FocnCong_v000542	Cong_superscaffold_1	13.65	2.31	5.06	0	5.59	23.33	2.25		13.21	0.68	1.8	0	2.9	44.29	4.5
FocnCong_v000543	Cong_superscaffold_1	2.39	0.27	1.88	0	7.4	0	0		1.34	0.46	3.26	0	7.27	0	0
FocnCong_v000544	Cong_superscaffold_1	4.7	1.12	7.24	0	18.09	0	10.38		4.6	0.69	4.79	0	16.13	0	17.67
FocnCong_v000545	Cong_superscaffold_1	0.88	24.42	13.23	0	0	0	0.96		0.8	15.85	15.91	0	0	0	1.92
FocnCong_v000546	Cong_superscaffold_1	0	0	0	0	0	0	0		0	0	0	0	0	0	0
FocnCong_v000547	Cong_superscaffold_1	5.03	2.47	7.87	0	9.11	0	1.74		0.62	1.83	4.48	0	14.03	0	3.49
FocnCong_v000548	Cong_superscaffold_1	10.8	9.57	10.38	88.5	6.2	0	0		3.38	5.27	15.89	153.28	10.74	0	0
FocnCong_v000549	Cong_superscaffold_1	0.7	0.14	0	0	4.78	0	0		0.83	0.23	0	0	6.52	0	0
FocnCong_v000550	Cong_superscaffold_1	2.3	1.06	1.61	15.16	66.22	56	58.03		2.19	1.23	1.93	26.26	58.95	58.81	34.82
FocnCong_v000551	Cong_superscaffold_1	9.45	3.27	0.37	0	4.17	0	0		4.45	2.98	0.32	0	7.22	0	0
FocnCong_v000552	Cong_superscaffold_1	2.06	2.66	0.84	0	0	0	0		1.6	3.21	1.45	0	0	0	0
FocnCong_v000553	Cong_superscaffold_1	16.81	0.19	0	0	0	0	0		12.29	0.33	0	0	0	0	0
FocnCong_v000554	Cong_superscaffold_1	4.1	0.16	0	0	5.04	0	0		4.2	0.28	0	0	8.74	0	0
FocnCong_v000555	Cong_superscaffold_1	6.04	0	0	0	2.04	0	0		1.25	0	0	0	3.54	0	0
FocnCong_v000556	Cong_superscaffold_1	0	0	0	0	0	0	0		0	0	0	0	0	0	0
FocnCong_v000557	Cong_superscaffold_1	0	0	0	0	0	0	0		0	0	0	0	0	0	0
FocnCong_v000558	Cong_superscaffold_1	0.53	4.07	3.66	0	11.96	74.76	0		0.92	4.65	5.09	0	11.11	167.16	0
FocnCong_v000559	Cong_superscaffold_1	0	1.34	3.35	0	0	0	0		0	1.99	1.38	0	0	0	0
FocnCong_v000560	Cong_superscaffold_1	6.24	8.06	9.18	0	12.55	0	5.07		4.33	3.37	6.57	0	20.78	0	10.14
FocnCong_v000561	Cong_superscaffold_1	0	0	0	0	0	0	0		0	0	0	0	0	0	0
FocnCong_v000562	Cong_superscaffold_1	0	0	0	0	0	0	0		0	0	0	0	0	0	0
FocnCong_v000563	Cong_superscaffold_1	0	0	0	0	0	0	0		0	0	0	0	0	0	0
FocnCong_v000564	Cong_superscaffold_1	0	0.07	0	0	24.84	0	6.94		0	0.13	0	0	21.83	0	6.63
FocnCong_v000565	Cong_superscaffold_1	0	0	0	0	0	0	0		0	0	0	0	0	0	0
FocnCong_v000566	Cong_superscaffold_1	0	0	0	0	8.12	0	38.97		0	0	0	0	14.07	0	77.94
FocnCong_v000567	Cong_superscaffold_1	0	0	0	0	0	0	0		0	0	0	0	0	0	0
FocnCong_v000568	Cong_superscaffold_1	0	0	0	0	0	0	0		0	0	0	0	0	0	0
FocnCong_v000569	Cong_superscaffold_1	0	0	0	0	0	0	0		0	0	0	0	0	0	0
FocnCong_v000570	Cong_superscaffold_1	0	0.07	0	0	20.94	0	4.9		0	0.13	0	0	20.77	0	4.1
FocnCong_v000571	Cong_superscaffold_1	0	0	0	0	0.77	0	6.7		0	0	0	0	1.33	0	8.94
FocnCong_v000572	Cong_superscaffold_1	0.93	0	0	0	0	0	0		0.46	0	0	0	0	0	0
FocnCong_v000573	Cong_superscaffold_1	0.08	0	0	0	0.44	0	0		0.14	0	0	0	0.76	0	0
FocnCong_v000574	Cong_superscaffold_1	0	0	0.38	0	0	0	0		0	0	0.65	0	0	0	0
FocnCong_v000575	Cong_superscaffold_1	0	0	0	0	0	0	0		0	0	0	0	0	0	0
FocnCong_v000576	Cong_superscaffold_1	0.63	0.41	1.52	0	0	0	0		1.09	0.35	1.34	0	0	0	0
FocnCong_v000577	Cong_superscaffold_1	0.77	0.13	0	0	0	0	0		1.34	0.23	0	0	0	0	0
FocnCong_v000578	Cong_superscaffold_1	26.96	18.61	57.83	0	21.19	0	14.34		15.45	7.77	16.82	0	30.28	0	28.68
FocnCong_v000579	Cong_superscaffold_1	0	0.22	0	0	0	0	0		0	0.37	0	0	0	0	0
FocnCong_v000580	Cong_superscaffold_1	4	3.38	0.49	0	0	0	6.13		1.26	4.27	0.85	0	0	0	9.7
FocnCong_v000581	Cong_superscaffold_1	0.58	0	0	0	0	0	0		0.58	0	0	0	0	0	0
FocnCong_v000582	Cong_superscaffold_1	52.33	7.84	1.09	34.69	21.96	0	2.22		45.86	1.4	1.49	60.09	11.5	0	4.44
FocnCong_v000583	Cong_superscaffold_1	105.51	4.65	2.91	2.59	8.51	0	1.82		43.01	0.35	1.87	4.48	6.65	0	3.64
FocnCong_v000584	Cong_superscaffold_1	3.33	1.54	0	0	0.86	0	0		3.8	1.97	0	0	1.49	0	0
FocnCong_v000585	Cong_superscaffold_1	9.74	2.28	0.44	3.56	58.45	0	36.28		12.12	3.42	0.77	6.16	51.17	0	63.42
FocnCong_v000586	Cong_superscaffold_1	211.65	65.11	75.54	6.93	94.15	154.3	71.88		96.41	32.82	21.5	12	35.64	162.28	58.81
FocnCong_v000587	Cong_superscaffold_1	1.45	1.04	0.44	0	0.21	0	0		1.29	1.12	0.76	0	0.37	0	0
FocnCong_v000588	Cong_superscaffold_1	0	0	0	0	0	0	0		0	0	0	0	0	0	0
FocnCong_v000589	Cong_superscaffold_1	0	0	0	0	0	0	0		0	0	0	0	0	0	0
FocnCong_v000590	Cong_superscaffold_1	0	0	0	0	0	0	0		0	0	0	0	0	0	0
FocnCong_v000591	Cong_superscaffold_1	3.44	0.67	0.7	0	1.35	0	0		2.67	0.6	0.6	0	2.34	0	0
FocnCong_v000592	Cong_superscaffold_1	0.89	0	0	0	0	0	0.7		1.55	0	0	0	0	0	1.4
FocnCong_v000593	Cong_superscaffold_1	7.52	0.3	0.24	0	0	0	0		4.89	0.53	0.41	0	0	0	0
FocnCong_v000594	Cong_superscaffold_1	1.27	0.42	0.46	0	3.27	2.14	3.21		0.85	0.62	0.68	0	4.02	4.78	6.41
FocnCong_v000595	Cong_superscaffold_1	0	0	0	0	0	0	0		0	0	0	0	0	0	0
FocnCong_v000596	Cong_superscaffold_1	0	0	0	0	0	0	0		0	0	0	0	0	0	0
FocnCong_v000597	Cong_superscaffold_1	0	0	0	0	27.85	28.65	32.66		0	0	0	0	14.71	39.28	46.85
FocnCong_v000598	Cong_superscaffold_1	4.99	0.25	0	0	4.48	0	8.77		3.56	0.43	0	0	7.77	0	11.66
FocnCong_v000599	Cong_superscaffold_1	0	0	0	0	0	0	0		0	0	0	0	0	0	0
FocnCong_v000600	Cong_superscaffold_1	0	0	0	0	0	0	0		0	0	0	0	0	0	0
FocnCong_v000601	Cong_superscaffold_1	0.99	0	0	0	0	0	0		1.72	0	0	0	0	0	0
FocnCong_v000602	Cong_superscaffold_1	0	0	0	0	7.34	0	0		0	0	0	0	12.72	0	0
FocnCong_v000603	Cong_superscaffold_1	0	0	0	0	0	0	0		0	0	0	0	0	0	0
FocnCong_v000604	Cong_superscaffold_1	0	0	0	0	0	0	0		0	0	0	0	0	0	0
FocnCong_v000605	Cong_superscaffold_1	7.88	0.61	0	0	0	0	0		5.27	1.05	0	0	0	0	0
FocnCong_v000606	Cong_superscaffold_1	0	0	0	0	0	0	0		0	0	0	0	0	0	0
FocnCong_v000607	Cong_superscaffold_1	1.26	0	0	0	0	0	0		2.18	0	0	0	0	0	0
FocnCong_v000608	Cong_superscaffold_1	0.17	0	0	3.2	4.82	0	0		0.15	0	0	2.95	4.34	0	0
FocnCong_v000609	Cong_superscaffold_1	2.41	0	0	0	0	0	0		2.04	0	0	0	0	0	0
FocnCong_v000610	Cong_superscaffold_1	1.44	1.81	0	0	3.03	0	0		1.37	1.87	0	0	5.26	0	0
FocnCong_v000611	Cong_superscaffold_1	0	0	0	0	0	0	0		0	0	0	0	0	0	0
FocnCong_v000612	Cong_superscaffold_1	0.07	0.06	0	0	0	0	0		0.12	0.1	0	0	0	0	0
FocnCong_v000613	Cong_superscaffold_1	3.53	27.76	19.93	0	0	0	0		2.08	24.05	15.4	0	0	0	0
FocnCong_v000614	Cong_superscaffold_1	36.74	2.53	6.47	0	6.5	21.26	44.52		16.84	0.7	6.94	0	7.04	29.27	30.63
FocnCong_v000615	Cong_superscaffold_1	10.27	2.96	0.08	0	10.07	16.4	2.06		3.71	1.97	0.14	0	10.24	36.68	4.11
FocnCong_v000616	Cong_superscaffold_1	0	0	0	0	0	0	0		0	0	0	0	0	0	0
FocnCong_v000617	Cong_superscaffold_1	0	0	0	0	0	0	0		0	0	0	0	0	0	0
FocnCong_v000618	Cong_superscaffold_1	1.03	2.15	0	0	0	0	19.85		1.18	2.05	0	0	0	0	39.7
FocnCong_v000619	Cong_superscaffold_1	2.84	1.6	1.83	4.48	12.06	1.49	10.97		2.83	0.6	2.91	4.47	2.94	3.34	9.31
FocnCong_v000620	Cong_superscaffold_1	0	0.26	0.12	0	1.5	0	0		0	0.23	0.2	0	2.6	0	0
FocnCong_v000621	Cong_superscaffold_1	9.84	13.05	28.84	0	0.46	0	0		5.2	9.89	32.26	0	0.8	0	0
FocnCong_v000622	Cong_superscaffold_1	2.75	22.73	25.72	0	0	0	0		1.15	15.37	25.11	0	0	0	0
FocnCong_v000623	Cong_superscaffold_1	0	0.23	0	0	0	0	0		0	0.39	0	0	0	0	0
FocnCong_v000624	Cong_superscaffold_1	145.66	0.07	0	0	0	0	0		61.54	0.12	0	0	0	0	0
FocnCong_v000625	Cong_superscaffold_1	0.59	0	0	0	0	0	0		1.02	0	0	0	0	0	0
FocnCong_v000626	Cong_superscaffold_1	0	0	0	0	0	0	0		0	0	0	0	0	0	0
FocnCong_v000627	Cong_superscaffold_1	0.46	0.1	0	0.98	1.21	8.1	0		0.42	0.18	0	1.7	1.45	18.11	0
FocnCong_v000628	Cong_superscaffold_1	0.26	0	0.35	0	0	0	0		0.44	0	0.61	0	0	0	0
FocnCong_v000629	Cong_superscaffold_1	12.58	0.71	3.85	0	0	0	15.02		13.12	0.39	4.51	0	0	0	30.04
FocnCong_v000630	Cong_superscaffold_1	42.39	37.17	17.72	0	0	0	0		8.61	20.21	16.23	0	0	0	0
FocnCong_v000631	Cong_superscaffold_1	5.06	0.68	0	0	0	0	0		3.71	0.83	0	0	0	0	0
FocnCong_v000632	Cong_superscaffold_1	4.55	9.38	28.72	0	13.8	0	0		0.87	3.3	18.11	0	8.12	0	0
FocnCong_v000633	Cong_superscaffold_1	196.75	5.46	3.18	102.93	129.86	225.41	155.74		25.24	4.89	2.98	95.38	109.71	202.73	68.71
FocnCong_v000634	Cong_superscaffold_1	2.8	0.35	0	0	0	0	1.02		0.55	0.6	0	0	0	0	2.04
FocnCong_v000635	Cong_superscaffold_1	22.31	0.8	0	0	0	0	0		10.35	1.39	0	0	0	0	0
FocnCong_v000636	Cong_superscaffold_1	7.06	1.43	0.36	0	0	0	0		1.59	2.1	0.32	0	0	0	0
FocnCong_v000637	Cong_superscaffold_1	9.73	0	0	0	0	0	0		1.02	0	0	0	0	0	0
FocnCong_v000638	Cong_superscaffold_1	7.69	1.54	0	0	0	0	0		7.67	1.34	0	0	0	0	0
FocnCong_v000639	Cong_superscaffold_1	0	0	0	0	0	0	0		0	0	0	0	0	0	0
FocnCong_v000640	Cong_superscaffold_1	0.12	0	0	0	0	0	0		0.21	0	0	0	0	0	0
FocnCong_v000641	Cong_superscaffold_1	1.46	0	0	0	0	0	0		1.81	0	0	0	0	0	0
FocnCong_v000642	Cong_superscaffold_1	328.19	0.43	0.16	0	3.57	0	0		235.79	0.59	0.28	0	6.18	0	0
FocnCong_v000643	Cong_superscaffold_1	39.99	14.27	15.39	0	23.54	0	0.32		44.47	3.79	4.76	0	35.4	0	0.65
FocnCong_v000644	Cong_superscaffold_1	0.45	0.66	0.56	0	0	0	0		0.43	0.95	0.97	0	0	0	0
FocnCong_v000645	Cong_superscaffold_1	1.36	0.06	0	0	0	0	0		1.28	0.11	0	0	0	0	0
FocnCong_v000646	Cong_superscaffold_1	5.11	1.01	5.18	0	0	0	0		2.69	1.53	5.01	0	0	0	0
FocnCong_v000647	Cong_superscaffold_1	5.21	0.63	0	0	0.6	0	0		8.28	1.09	0	0	1.03	0	0
FocnCong_v000648	Cong_superscaffold_1	17	2.43	8.85	0	2.44	0	18.31		5.52	2.03	5.33	0	4.22	0	36.61
FocnCong_v000649	Cong_superscaffold_1	0	0	0	0	0	0	0		0	0	0	0	0	0	0
FocnCong_v000650	Cong_superscaffold_1	0	0	1.82	0	0	0	0		0	0	2.54	0	0	0	0
FocnCong_v000651	Cong_superscaffold_1	0	0	0	0	0	0	0		0	0	0	0	0	0	0
FocnCong_v000652	Cong_superscaffold_1	0.32	1.68	1.34	0	1.14	0	0.64		0.38	1.87	2.07	0	1.97	0	1.28
FocnCong_v000653	Cong_superscaffold_1	2.86	0.13	0	0	7.7	0	18.58		3.65	0.23	0	0	13.34	0	29.23
FocnCong_v000654	Cong_superscaffold_1	0	0	0	0	0	0	0		0	0	0	0	0	0	0
FocnCong_v000655	Cong_superscaffold_1	6.5	0.07	1.67	0	0	0	0		3.83	0.12	2.9	0	0	0	0
FocnCong_v000656	Cong_superscaffold_1	2.15	0.18	0.96	0	0	0	0		0.64	0.31	1.67	0	0	0	0
FocnCong_v000657	Cong_superscaffold_1	3.62	0.89	2.08	0	0	0	0		2.17	0.74	2.75	0	0	0	0
FocnCong_v000658	Cong_superscaffold_1	0.19	0	0	0	0	0	1.2		0.33	0	0	0	0	0	2.39
FocnCong_v000659	Cong_superscaffold_1	8.85	0	2.05	0	14.11	0	0		8.5	0	1.91	0	24.44	0	0
FocnCong_v000660	Cong_superscaffold_1	0	0	0	0	0	0	0		0	0	0	0	0	0	0
FocnCong_v000661	Cong_superscaffold_1	24.46	0	8.93	0	8.39	0	0		22.6	0	15.46	0	14.54	0	0
FocnCong_v000662	Cong_superscaffold_1	1.81	0	0	0	0	0	0		1.62	0	0	0	0	0	0
FocnCong_v000663	Cong_superscaffold_1	6.7	16.72	0.48	0	5.71	0	0.89		6.22	12.95	0.83	0	7.46	0	1.77
FocnCong_v000664	Cong_superscaffold_1	78.6	89.52	83.98	0	25.73	0	17.52		57.83	48.98	52.76	0	14.21	0	35.03
FocnCong_v000665	Cong_superscaffold_1	68.39	61.72	113.04	0	30.23	3.26	27		29.92	21.48	22.16	0	26.56	7.29	23.17
FocnCong_v000666	Cong_superscaffold_1	0.15	0.5	0.53	0	0.86	0	0		0.26	0.86	0.92	0	1.5	0	0
FocnCong_v000667	Cong_superscaffold_1	0.3	0.12	5.19	0	0	0	0		0.26	0.21	9	0	0	0	0
FocnCong_v000668	Cong_superscaffold_1	17.95	9.08	23.24	0	0	0	0		6.97	3.08	9.33	0	0	0	0
FocnCong_v000669	Cong_superscaffold_1	0	0.15	1.39	0	0	0	0		0	0.26	2.4	0	0	0	0
FocnCong_v000670	Cong_superscaffold_1	15.27	0.44	2.32	0	4.75	0	0		9.96	0.77	2.56	0	5.99	0	0
FocnCong_v000671	Cong_superscaffold_1	12.61	0	0	0	37.04	0	8.66		5.64	0	0	0	40.57	0	17.32
FocnCong_v000672	Cong_superscaffold_1	0	0.06	0	0	5.5	2.83	0		0	0.11	0	0	9.53	6.32	0
FocnCong_v000673	Cong_superscaffold_1	0	0	0	0	0	0	0		0	0	0	0	0	0	0
FocnCong_v000674	Cong_superscaffold_1	10.47	1.69	6.74	0	3.47	0	0.65		3.15	1.57	4.58	0	6.01	0	1.3
FocnCong_v000675	Cong_superscaffold_1	5.19	0	0	0	0	0	0		5.08	0	0	0	0	0	0
FocnCong_v000676	Cong_superscaffold_1	1.13	0	0.72	0	0	0	0		0.98	0	1.25	0	0	0	0
FocnCong_v000677	Cong_superscaffold_1	0	0	0.25	2.86	1.62	0	6.43		0	0	0.43	2.64	1.83	0	11.41
FocnCong_v000678	Cong_superscaffold_1	5.84	1.05	2.16	0	3.02	0	9.64		1.23	0.91	3.3	0	5.24	0	15
FocnCong_v000679	Cong_superscaffold_1	0	0	0	0	0	0	0		0	0	0	0	0	0	0
FocnCong_v000680	Cong_superscaffold_1	0.05	0	0	0	0	0	0		0.08	0	0	0	0	0	0
FocnCong_v000681	Cong_superscaffold_1	0	0	0	0	0	0	0		0	0	0	0	0	0	0
FocnCong_v000682	Cong_superscaffold_1	0	0.07	0	0	0	0	0.68		0	0.12	0	0	0	0	1.36
FocnCong_v000683	Cong_superscaffold_1	0	0	0	0	0	0	0		0	0	0	0	0	0	0
FocnCong_v000684	Cong_superscaffold_1	0	0	0	0	0	0	0		0	0	0	0	0	0	0
FocnCong_v000685	Cong_superscaffold_1	0	0	0	0	0	0	0		0	0	0	0	0	0	0
FocnCong_v000686	Cong_superscaffold_1	0	0	0	0	0	0	0		0	0	0	0	0	0	0
FocnCong_v000687	Cong_superscaffold_1	0	0	0	0	0	0	0		0	0	0	0	0	0	0
FocnCong_v000688	Cong_superscaffold_1	123.18	3.25	0	0	25.19	0	8.63		28.81	1.37	0	0	19.57	0	17.27
FocnCong_v000689	Cong_superscaffold_1	0	0	0	0	0	0	0		0	0	0	0	0	0	0
FocnCong_v000690	Cong_superscaffold_1	0	0	0	0	0	0	0.31		0	0	0	0	0	0	0.62
FocnCong_v000691	Cong_superscaffold_1	0	0	0	0	0	0	0		0	0	0	0	0	0	0
FocnCong_v000692	Cong_superscaffold_1	0	0	0	0	0	0	0		0	0	0	0	0	0	0
FocnCong_v000693	Cong_superscaffold_1	0	0	0	0	0	0	0		0	0	0	0	0	0	0
FocnCong_v000694	Cong_superscaffold_1	3.82	3.55	0.46	0	0	0	0		2.89	0.79	0.45	0	0	0	0
FocnCong_v000695	Cong_superscaffold_1	0.13	0.47	0	0	0	0	0		0.23	0.52	0	0	0	0	0
FocnCong_v000696	Cong_superscaffold_1	1.68	2.2	2.9	0	0	0	0		0.74	2.53	2.57	0	0	0	0
FocnCong_v000697	Cong_superscaffold_1	0	0	0	0	0	0	0		0	0	0	0	0	0	0
FocnCong_v000698	Cong_superscaffold_1	0	0	0	0	0	0	0		0	0	0	0	0	0	0
FocnCong_v000699	Cong_superscaffold_1	0	0	0	0	0	0	0		0	0	0	0	0	0	0
FocnCong_v000700	Cong_superscaffold_1	0	0	0	0	1.12	0	0		0	0	0	0	1.94	0	0
FocnCong_v000701	Cong_superscaffold_1	0	0	0	0	0	0	0		0	0	0	0	0	0	0
FocnCong_v000702	Cong_superscaffold_1	0.28	0.24	0	0	0	0	0		0.48	0.42	0	0	0	0	0
FocnCong_v000703	Cong_superscaffold_1	0.87	0	0	0	0	0	0		1.5	0	0	0	0	0	0
FocnCong_v000704	Cong_superscaffold_1	0	0	0	0	0	0	0		0	0	0	0	0	0	0
FocnCong_v000705	Cong_superscaffold_1	0	0	0	0	0	0	0		0	0	0	0	0	0	0
FocnCong_v000706	Cong_superscaffold_1	0	0	0	0	0	0	0		0	0	0	0	0	0	0
FocnCong_v000707	Cong_superscaffold_1	0	0	0	0	0	0	0		0	0	0	0	0	0	0
FocnCong_v000708	Cong_superscaffold_1	0	0	0	0	0	0	0		0	0	0	0	0	0	0
FocnCong_v000709	Cong_superscaffold_1	0	0	0	0	0	0	0		0	0	0	0	0	0	0
FocnCong_v000710	Cong_superscaffold_1	0	0.88	8.42	0	0	0	0		0	1.53	6.3	0	0	0	0
FocnCong_v000711	Cong_superscaffold_1	0.26	0	0	0	0	0	0		0.45	0	0	0	0	0	0
FocnCong_v000712	Cong_superscaffold_1	1.5	1.14	0	17.28	41.8	0	57.02		1.33	1.06	0	17.39	45.69	0	40.45
FocnCong_v000713	Cong_superscaffold_1	2.81	0.36	2.19	0	1.65	0	0		1.34	0.19	3.36	0	2.86	0	0
FocnCong_v000714	Cong_superscaffold_1	0	0.66	2.44	0	0	0	0		0	0.85	2.7	0	0	0	0
FocnCong_v000715	Cong_superscaffold_1	0.39	0.34	4.95	0	0	0	0		0.34	0.59	4.88	0	0	0	0
FocnCong_v000716	Cong_superscaffold_1	46.25	162.7	126.04	0	39.14	0	0		22.68	54.57	16.84	0	27.65	0	0
FocnCong_v000717	Cong_superscaffold_1	344.41	2158.2	1315.91	0	58.37	0	34.51		195.64	367.61	153.68	0	79.34	0	51.74
FocnCong_v000718	Cong_superscaffold_1	9.42	6.11	14.35	0	0	0	0		10.74	6.09	13.54	0	0	0	0
FocnCong_v000719	Cong_superscaffold_1	0.05	0.13	0	0	0.47	0	0.61		0.09	0.23	0	0	0.82	0	1.21
FocnCong_v000720	Cong_superscaffold_1	0	0	0	0	0	0	0		0	0	0	0	0	0	0
FocnCong_v000721	Cong_superscaffold_1	0	0	0	0	0	0	0		0	0	0	0	0	0	0
FocnCong_v000722	Cong_superscaffold_1	0	0	0	0	0	0	0		0	0	0	0	0	0	0
FocnCong_v000723	Cong_superscaffold_1	6.68	0	0	0	0	0	4.04		4.29	0	0	0	0	0	8.08
FocnCong_v000724	Cong_superscaffold_1	0	0	0	0	0	0	0		0	0	0	0	0	0	0
FocnCong_v000725	Cong_superscaffold_1	0.58	0	0.3	0	0	0	0		0.64	0	0.52	0	0	0	0
FocnCong_v000726	Cong_superscaffold_1	1.03	0	13.64	0	8.87	61.4	0		0.98	0	9.03	0	15.37	137.3	0
FocnCong_v000727	Cong_superscaffold_1	1.32	4.1	4.45	0	0	0	0		1.26	3.41	2.32	0	0	0	0
FocnCong_v000728	Cong_superscaffold_1	0	0.54	0	0	0	0	0.71		0	0.65	0	0	0	0	1.42
FocnCong_v000729	Cong_superscaffold_1	0	0	0	0	0	0	0		0	0	0	0	0	0	0
FocnCong_v000730	Cong_superscaffold_1	0	0	0	0	0	0	0		0	0	0	0	0	0	0
FocnCong_v000731	Cong_superscaffold_1	0	0	0	0	0	0	0		0	0	0	0	0	0	0
FocnCong_v000732	Cong_superscaffold_1	0	0	0	0	0	0	0		0	0	0	0	0	0	0
FocnCong_v000733	Cong_superscaffold_1	0	0	0	0	0	0	0		0	0	0	0	0	0	0
FocnCong_v000734	Cong_superscaffold_1	0.79	0.61	1.68	0	0	0	0		1.05	1.06	2.06	0	0	0	0
FocnCong_v000735	Cong_superscaffold_1	13.55	17.36	19.13	0	0	0	1.06		4.15	9.68	6	0	0	0	2.13
FocnCong_v000736	Cong_superscaffold_1	0	0.49	1.35	0	0	0	0		0	0.84	1.05	0	0	0	0
FocnCong_v000737	Cong_superscaffold_1	0	0.07	0.46	0	0	0	0		0	0.13	0.53	0	0	0	0
FocnCong_v000738	Cong_superscaffold_1	0	0	0	0	0	0	0		0	0	0	0	0	0	0
FocnCong_v000739	Cong_superscaffold_1	1.69	0	0.85	0	0	0	0		1.37	0	1.48	0	0	0	0
FocnCong_v000740	Cong_superscaffold_1	0.26	0	0	0	0	0	0		0.46	0	0	0	0	0	0
FocnCong_v000741	Cong_superscaffold_1	0.31	0.68	5.5	0	0	0	0		0.29	1.18	8.36	0	0	0	0
FocnCong_v000742	Cong_superscaffold_1	0	0.09	5.32	0	0	0	0		0	0.16	4.66	0	0	0	0
FocnCong_v000743	Cong_superscaffold_1	1.41	0.1	1.57	0	0	0	0		2.44	0.17	2.72	0	0	0	0
FocnCong_v000744	Cong_superscaffold_1	0	0	0	0	0	0	0		0	0	0	0	0	0	0
FocnCong_v000745	Cong_superscaffold_1	0	0	0.48	0	0	0	0		0	0	0.82	0	0	0	0
FocnCong_v000746	Cong_superscaffold_1	18.98	17.45	209.08	0	0	0	0		15.84	8.18	182.65	0	0	0	0
FocnCong_v000747	Cong_superscaffold_1	7.16	1.98	49.79	0	0	0	0		8.03	1.76	48.84	0	0	0	0
FocnCong_v000748	Cong_superscaffold_1	0	0	0	0	0	0	0		0	0	0	0	0	0	0
FocnCong_v000749	Cong_superscaffold_1	3.52	4.27	13.43	0	0	0	21.43		1.39	2.74	12.75	0	0	0	42.86
FocnCong_v000750	Cong_superscaffold_1	15.45	0.92	2	0	8.25	0	0		8.26	1.12	0.66	0	8.38	0	0
FocnCong_v000751	Cong_superscaffold_1	0.16	0	0	0	0	0	0		0.28	0	0	0	0	0	0
FocnCong_v000752	Cong_superscaffold_1	2.41	0	0	0	1.07	0	0		2.38	0	0	0	1.12	0	0
FocnCong_v000753	Cong_superscaffold_1	83.61	6.66	11.08	0	13.28	0	7.06		14.43	3.46	2.97	0	15.87	0	13.68
FocnCong_v000754	Cong_superscaffold_1	2.02	0	5.88	0	0	0	0		3.51	0	10.19	0	0	0	0
FocnCong_v000755	Cong_superscaffold_1	2.52	4.29	2.2	0	5.34	19.94	0.77		2.44	3.34	2.69	0	9.24	44.58	0.95
FocnCong_v000756	Cong_superscaffold_1	0	0	0	0	0	0	0		0	0	0	0	0	0	0
FocnCong_v000757	Cong_superscaffold_1	1.71	0	0	0	0	0	0		1.6	0	0	0	0	0	0
FocnCong_v000758	Cong_superscaffold_1	203.52	0	0	0	0	0	0		205.74	0	0	0	0	0	0
FocnCong_v000759	Cong_superscaffold_1	1.17	0.08	0.22	0	0.65	0	1.59		1.04	0.14	0.39	0	1.13	0	3.18
FocnCong_v000760	Cong_superscaffold_1	7.29	2.33	2.36	0	1.13	0	0		9.79	1.17	1.43	0	1.96	0	0
FocnCong_v000761	Cong_superscaffold_1	106.51	678.66	183.92	0	0	0	0		53.34	258.97	26.13	0	0	0	0
FocnCong_v000762	Cong_superscaffold_1	2.48	10.36	5.66	0	0	0	0		0.97	2.1	9.8	0	0	0	0
FocnCong_v000763	Cong_superscaffold_1	0	4.1	1.1	0	0	0	0		0	2.05	1.9	0	0	0	0
FocnCong_v000764	Cong_superscaffold_1	0.96	8.37	0.75	0	0	0	0		1.66	6.44	1.29	0	0	0	0
FocnCong_v000765	Cong_superscaffold_1	5.1	0	0	0	0	0	0		4.6	0	0	0	0	0	0
FocnCong_v000766	Cong_superscaffold_1	0	0	0	0	0	0	0		0	0	0	0	0	0	0
FocnCong_v000767	Cong_superscaffold_1	0.61	0	0	0	0	0	0		1.06	0	0	0	0	0	0
FocnCong_v000768	Cong_superscaffold_1	9.82	1.18	3.08	0	5.76	0	0		3.72	0.91	1.72	0	9.98	0	0
FocnCong_v000769	Cong_superscaffold_1	0	0	0	0	0	0	0		0	0	0	0	0	0	0
FocnCong_v000770	Cong_superscaffold_1	16.08	9	8.82	0	11.57	12.35	12.96		2.1	2.32	3.67	0	12.12	27.62	20.81
FocnCong_v000771	Cong_superscaffold_1	0	0	0	0	0	0	0		0	0	0	0	0	0	0
FocnCong_v000772	Cong_superscaffold_1	0	0	0	0	0	27.09	0.32		0	0	0	0	0	57.11	0.63
FocnCong_v000773	Cong_superscaffold_1	0	0	0	0	0	0	0		0	0	0	0	0	0	0
FocnCong_v000774	Cong_superscaffold_1	15.23	1.59	2.9	0	5	0	0		9.28	0.63	0.87	0	6.16	0	0
FocnCong_v000775	Cong_superscaffold_1	0	0	0	0	0	0	0		0	0	0	0	0	0	0
FocnCong_v000776	Cong_superscaffold_1	0.52	0	0	0	4.69	0	0		0.9	0	0	0	8.12	0	0
FocnCong_v000777	Cong_superscaffold_1	0	0	0	0	0	0	0		0	0	0	0	0	0	0
FocnCong_v000778	Cong_superscaffold_1	1.79	0	0	0	0	0	0		3.1	0	0	0	0	0	0
FocnCong_v000779	Cong_superscaffold_1	0.45	0	0.47	0	0	0	0		0.51	0	0.81	0	0	0	0
FocnCong_v000780	Cong_superscaffold_1	0	0	0	0	0	0	0		0	0	0	0	0	0	0
FocnCong_v000781	Cong_superscaffold_1	10.87	1.33	0	0	8.39	0	1.41		9.88	0.9	0	0	14.53	0	2.82
FocnCong_v000782	Cong_superscaffold_1	0	0	0	0	3.87	0	0		0	0	0	0	6.71	0	0
FocnCong_v000783	Cong_superscaffold_1	103.66	0.49	6.14	0	0	0	0		55.97	0.85	5.32	0	0	0	0
FocnCong_v000784	Cong_superscaffold_1	0.61	0	0	0	0	0	0		0.58	0	0	0	0	0	0
FocnCong_v000785	Cong_superscaffold_1	16.23	2.77	9.6	1.75	10.81	0	0		5.07	1.14	7.93	3.04	13.43	0	0
FocnCong_v000786	Cong_superscaffold_1	0.91	1.75	3.89	39.52	6.01	0	0		0.83	0.77	3.91	36.41	6.58	0	0
FocnCong_v000787	Cong_superscaffold_1	0	0	0	0	0	0	0		0	0	0	0	0	0	0
FocnCong_v000788	Cong_superscaffold_1	0.64	0.31	0.89	0	0	0	0		0.65	0.32	1.39	0	0	0	0
FocnCong_v000789	Cong_superscaffold_1	5.72	1.26	1.84	0	0	0	0		1.85	0.8	0.33	0	0	0	0
FocnCong_v000790	Cong_superscaffold_1	0.45	0.86	4.46	0	0	0	0		0.4	1.08	4.24	0	0	0	0
FocnCong_v000791	Cong_superscaffold_1	0	0.78	0.12	0	0	0	0		0	1.36	0.21	0	0	0	0
FocnCong_v000792	Cong_superscaffold_1	0.58	0	0	0	0	0	0		0.51	0	0	0	0	0	0
FocnCong_v000793	Cong_superscaffold_1	0	0	0	0	0	0	0		0	0	0	0	0	0	0
FocnCong_v000794	Cong_superscaffold_1	0	0	0	0	0	0	0		0	0	0	0	0	0	0
FocnCong_v000795	Cong_superscaffold_1	11.95	8.61	60.69	40.95	89.65	17.5	53.75		9.01	3.31	27.53	12.88	46.11	28.93	36.64
FocnCong_v000796	Cong_superscaffold_1	18.29	3.01	7.96	0	2.51	5.6	0		8.97	4.84	5.58	0	4.35	12.52	0
FocnCong_v000797	Cong_superscaffold_1	0.43	0.37	0	0	0	0	0		0.74	0.64	0	0	0	0	0
FocnCong_v000798	Cong_superscaffold_1	1.06	0.69	0.16	0	0	0	0		0.42	0.88	0.27	0	0	0	0
FocnCong_v000799	Cong_superscaffold_1	39.22	0.2	1.95	0	10.66	0	0		28.91	0.34	1.85	0	18.46	0	0
FocnCong_v000800	Cong_superscaffold_1	1.51	0.1	0.47	0	0	0	2.26		1.74	0.16	0.81	0	0	0	4.51
FocnCong_v000801	Cong_superscaffold_1	12.33	10.3	6.95	5.59	22.1	16.7	0.67		6.89	6.55	1.23	9.68	35.61	37.34	1.34
FocnCong_v000802	Cong_superscaffold_1	61.88	0	1.72	0	0	0	0		18.81	0	2.98	0	0	0	0
FocnCong_v000803	Cong_superscaffold_1	17.48	26.92	33.17	0	33.48	0	4.41		5.55	25.64	4.92	0	33.11	0	8.82
FocnCong_v000804	Cong_superscaffold_1	12.82	1026.75	4858.19	0	220.9	11.56	69.63		22.2	433.41	1829.96	0	45.65	25.85	139.27
FocnCong_v000805	Cong_superscaffold_1	1.56	0.15	0.89	0	0	0	0		0.98	0.25	1.55	0	0	0	0
FocnCong_v000806	Cong_superscaffold_1	6.51	10.85	45.77	0	2.29	0	0.43		2.39	5.81	43.11	0	3.97	0	0.86
FocnCong_v000807	Cong_superscaffold_1	10	0.09	4.16	0	0	0	0		10.75	0.15	3.65	0	0	0	0
FocnCong_v000808	Cong_superscaffold_1	2.44	0.08	0.25	0	3.4	0	0		1.34	0.14	0.44	0	5.89	0	0
FocnCong_v000809	Cong_superscaffold_1	0.29	0.47	0	0	0	0	0		0.5	0.41	0	0	0	0	0
FocnCong_v000810	Cong_superscaffold_1	2.04	0.62	0.12	0	0.46	0	3.19		1.43	0.86	0.2	0	0.79	0	6.39
FocnCong_v000811	Cong_superscaffold_1	0.08	0.31	1.56	0	0	0	0		0.14	0.54	2.69	0	0	0	0
FocnCong_v000812	Cong_superscaffold_1	0.25	0	0.18	0	0	0	4.16		0.22	0	0.31	0	0	0	8.33
FocnCong_v000813	Cong_superscaffold_1	0.71	0	0	0	0	0	0		1.24	0	0	0	0	0	0
FocnCong_v000814	Cong_superscaffold_1	0	0.21	0	0	0	0	0		0	0.18	0	0	0	0	0
FocnCong_v000815	Cong_superscaffold_1	17.6	0	0	0	0	0	0		17.36	0	0	0	0	0	0
FocnCong_v000816	Cong_superscaffold_1	11.75	0	0	0	0	0	0		10.84	0	0	0	0	0	0
FocnCong_v000817	Cong_superscaffold_1	0.36	0	0	0	0	0	0		0.62	0	0	0	0	0	0
FocnCong_v000818	Cong_superscaffold_1	3.97	0.2	0.09	0	0.04	0	0		2.91	0.02	0.16	0	0.06	0	0
FocnCong_v000819	Cong_superscaffold_1	49.84	39.94	141.08	0	0	0	0		46.55	15.25	9.71	0	0	0	0
FocnCong_v000820	Cong_superscaffold_1	0	0	0	0	0	0	0		0	0	0	0	0	0	0
FocnCong_v000821	Cong_superscaffold_1	1.42	5.84	9.05	0	0	0	0		2.01	7.08	7.67	0	0	0	0
FocnCong_v000822	Cong_superscaffold_1	0.28	3.61	0	0	0	0	0		0.24	3.21	0	0	0	0	0
FocnCong_v000823	Cong_superscaffold_1	2.59	0.86	6.74	0	0	0	0		1.97	1.02	2.51	0	0	0	0
FocnCong_v000824	Cong_superscaffold_1	20.53	0	0	0	0	0	0		18.34	0	0	0	0	0	0
FocnCong_v000825	Cong_superscaffold_1	17.06	0	0	0	1.5	0	22.83		12.08	0	0	0	2.6	0	45.67
FocnCong_v000826	Cong_superscaffold_1	9.32	0	0.89	0	0	0	0		8.95	0	1.55	0	0	0	0
FocnCong_v000827	Cong_superscaffold_1	7.19	0.37	0	0	0	0	0		9.23	0.64	0	0	0	0	0
FocnCong_v000828	Cong_superscaffold_1	0	0	0	0	0	0	0		0	0	0	0	0	0	0
FocnCong_v000829	Cong_superscaffold_1	0	0	0	0	0	0	0		0	0	0	0	0	0	0
FocnCong_v000830	Cong_superscaffold_1	60.15	8.88	41.02	13.47	62.75	29.46	168.88		33.65	5.23	26.16	23.33	22.56	65.86	93.56
FocnCong_v000831	Cong_superscaffold_1	164.68	1.61	8.1	0.4	17.87	0.26	19.82		15.21	1.22	5.61	0.69	6.97	0.58	8.03
FocnCong_v000832	Cong_superscaffold_1	12.58	1.46	1.48	0	0	0	2.28		6.17	0.9	0.52	0	0	0	4.56
FocnCong_v000833	Cong_superscaffold_1	7.65	2.18	3.77	5.45	1.16	0	1.14		4.9	0.98	2.97	9.43	2	0	2.28
FocnCong_v000834	Cong_superscaffold_1	15.24	0.35	1.09	0	0	0	0		2.93	0.61	1.88	0	0	0	0
FocnCong_v000835	Cong_superscaffold_1	28.92	1.18	0	0	37.21	0	0		8.31	1.15	0	0	13.81	0	0
FocnCong_v000836	Cong_superscaffold_1	0	0	0	0	0	0	0		0	0	0	0	0	0	0
FocnCong_v000837	Cong_superscaffold_1	38.99	0.68	3.15	0	0	0	0		20.53	0.69	3.33	0	0	0	0
FocnCong_v000838	Cong_superscaffold_1	1044.97	1024.73	1855.59	8.5	84.5	69.95	44.24		100.41	107.95	984.48	14.73	39.6	103.68	36.26
FocnCong_v000839	Cong_superscaffold_1	0.59	7.74	1.19	0	10.7	0	1.64		0.53	4.87	2.06	0	18.53	0	3.28
FocnCong_v000840	Cong_superscaffold_1	1.24	9.21	3.49	0	0	0	0		2.15	3.37	1.89	0	0	0	0
FocnCong_v000841	Cong_superscaffold_1	0	0	0	0	0	0	0		0	0	0	0	0	0	0
FocnCong_v000842	Cong_superscaffold_1	0	0	0	0	0	0	0		0	0	0	0	0	0	0
FocnCong_v000843	Cong_superscaffold_1	0	0.23	0	0	0	0	0		0	0.39	0	0	0	0	0
FocnCong_v000844	Cong_superscaffold_1	1.03	0.73	1.62	0	3.65	0	0		1.02	0.48	2.48	0	6.33	0	0
FocnCong_v000845	Cong_superscaffold_1	0.06	0	0	0	0	0	0		0.1	0	0	0	0	0	0
FocnCong_v000846	Cong_superscaffold_1	0	0	0	0	0	0	0		0	0	0	0	0	0	0
FocnCong_v000847	Cong_superscaffold_1	0	0	0	0	0	0	0		0	0	0	0	0	0	0
FocnCong_v000848	Cong_superscaffold_1	0	0	0	0	0	0	0		0	0	0	0	0	0	0
FocnCong_v000849	Cong_superscaffold_1	0.28	0	1.18	0	0	0	0		0.48	0	2.04	0	0	0	0
FocnCong_v000850	Cong_superscaffold_1	0.82	0.22	0	0	3.04	0	0		0.44	0.24	0	0	5.27	0	0
FocnCong_v000851	Cong_superscaffold_1	0	0	0	0	3.67	0	0		0	0	0	0	6.36	0	0
FocnCong_v000852	Cong_superscaffold_1	0	0	0	0	1.79	0	0		0	0	0	0	3.11	0	0
FocnCong_v000853	Cong_superscaffold_1	0	0	0	0	0.54	0	0		0	0	0	0	0.94	0	0
FocnCong_v000854	Cong_superscaffold_1	0.07	0	0	0	0	0	0		0.13	0	0	0	0	0	0
FocnCong_v000855	Cong_superscaffold_1	3.42	2.44	1.69	0	0	0	0		2.94	1.78	1.24	0	0	0	0
FocnCong_v000856	Cong_superscaffold_1	0.41	0	0	0	0	0	0		0.36	0	0	0	0	0	0
FocnCong_v000857	Cong_superscaffold_1	0	0	0	0	0	0	0		0	0	0	0	0	0	0
FocnCong_v000858	Cong_superscaffold_1	0.72	2.42	0.84	0	0.65	0	0		1.24	2.91	1.45	0	1.12	0	0
FocnCong_v000859	Cong_superscaffold_1	0	0	0	0	0	0	0		0	0	0	0	0	0	0
FocnCong_v000860	Cong_superscaffold_1	6.23	0.14	0	0	0	0	0		3.07	0.14	0	0	0	0	0
FocnCong_v000861	Cong_superscaffold_1	1.21	0	0	0	0	0	0		2.09	0	0	0	0	0	0
FocnCong_v000862	Cong_superscaffold_1	3.44	0	0	0	0	0	0		1.74	0	0	0	0	0	0
FocnCong_v000863	Cong_superscaffold_1	0	0	0	0	0	0	0		0	0	0	0	0	0	0
FocnCong_v000864	Cong_superscaffold_1	0	0	0.43	0	0	0	0		0	0	0.75	0	0	0	0
FocnCong_v000865	Cong_superscaffold_1	0	0	0	0	0	0	0		0	0	0	0	0	0	0
FocnCong_v000866	Cong_superscaffold_1	0	0	0	0	0	0	0		0	0	0	0	0	0	0
FocnCong_v000867	Cong_superscaffold_1	0	0	0	0	0	0	0		0	0	0	0	0	0	0
FocnCong_v000868	Cong_superscaffold_1	0.08	0.28	0	0	0	0	0		0.14	0.48	0	0	0	0	0
FocnCong_v000869	Cong_superscaffold_1	0	0	0	0	0	0	0		0	0	0	0	0	0	0
FocnCong_v000870	Cong_superscaffold_1	3.92	3.05	0.55	0	17.74	0	0		1.97	3.44	0.96	0	22.95	0	0
FocnCong_v000871	Cong_superscaffold_1	0.32	0.17	0.61	0	3.58	0	0		0.56	0.17	1.06	0	6.2	0	0
FocnCong_v000872	Cong_superscaffold_1	0.3	0.31	0	0	0.45	0	0		0.31	0.54	0	0	0.78	0	0
FocnCong_v000873	Cong_superscaffold_1	19.47	3.24	0	1.91	5.18	0	15.28		2.53	5.11	0	3.31	8.97	0	16.69
FocnCong_v000874	Cong_superscaffold_1	0	0	0	0	0	0	0		0	0	0	0	0	0	0
FocnCong_v000875	Cong_superscaffold_1	4.62	0.37	0	0	0	0	0		2.22	0.64	0	0	0	0	0
FocnCong_v000876	Cong_superscaffold_1	3.51	0.63	0.08	0.96	0	0	0		1.88	0.65	0.14	1.66	0	0	0
FocnCong_v000877	Cong_superscaffold_1	0.17	0	0	0	0	0	0		0.15	0	0	0	0	0	0
FocnCong_v000878	Cong_superscaffold_1	0	0	0	0	0	0	0		0	0	0	0	0	0	0
FocnCong_v000879	Cong_superscaffold_1	0	0.07	0	0	0	0	0		0	0.12	0	0	0	0	0
FocnCong_v000880	Cong_superscaffold_1	0	0	0	0	0	0	0		0	0	0	0	0	0	0
FocnCong_v000881	Cong_superscaffold_1	0	0	0	0	0	0	0		0	0	0	0	0	0	0
FocnCong_v000882	Cong_superscaffold_1	0	0	0	0	0	0	0		0	0	0	0	0	0	0
FocnCong_v000883	Cong_superscaffold_1	0	0.08	0.33	0	0	0	0		0	0.14	0.58	0	0	0	0
FocnCong_v000884	Cong_superscaffold_1	0.29	1.13	0.76	0	1.61	0	0		0.49	0.83	1	0	2.79	0	0
FocnCong_v000885	Cong_superscaffold_1	0.15	0.04	0	0	0.23	0	0		0.26	0.08	0	0	0.4	0	0
FocnCong_v000886	Cong_superscaffold_1	0	0	0	0	0	0	0		0	0	0	0	0	0	0
FocnCong_v000887	Cong_superscaffold_1	0	0	0	0	0	0	0		0	0	0	0	0	0	0
FocnCong_v000888	Cong_superscaffold_1	0	0	0	0	0	0	0		0	0	0	0	0	0	0
FocnCong_v000889	Cong_superscaffold_1	0.53	0	0	0	0	0	0		0.78	0	0	0	0	0	0
FocnCong_v000890	Cong_superscaffold_1	21.82	6.4	11.11	16.88	15.87	0	14.74		6.32	5.18	14.6	29.23	23.24	0	27.35
FocnCong_v000891	Cong_superscaffold_1	424.64	245.2	232.93	310.87	309.61	34.78	256.11		54.98	20.91	38.02	152.66	36.57	44.69	118.18
FocnCong_v000892	Cong_superscaffold_1	35.54	7.48	31.32	0	27.02	0	53.63		4.52	6.41	26.54	0	46.8	0	96.27
FocnCong_v000893	Cong_superscaffold_1	15.63	2.19	3.75	0	9.39	0	2.75		4.45	0.89	1.6	0	8.35	0	5.49
FocnCong_v000894	Cong_superscaffold_1	5.94	2.93	10.22	0	6.48	0	4.49		4.72	1.67	3.62	0	4.4	0	5.86
FocnCong_v000895	Cong_superscaffold_1	1.95	0	0	0	0	0	0		2.16	0	0	0	0	0	0
FocnCong_v000896	Cong_superscaffold_1	12.69	0	0	0	2.7	0	4.44		6.63	0	0	0	4.67	0	8.89
FocnCong_v000897	Cong_superscaffold_1	0	0	0	0	0	0	0		0	0	0	0	0	0	0
FocnCong_v000898	Cong_superscaffold_1	0	0	0	0	0	0	0		0	0	0	0	0	0	0
FocnCong_v000899	Cong_superscaffold_1	0.55	0.27	0	0	0.37	0	1.33		0.62	0.23	0	0	0.64	0	2.65
FocnCong_v000900	Cong_superscaffold_1	0	0	0	0	0	0	0		0	0	0	0	0	0	0
FocnCong_v000901	Cong_superscaffold_1	0	0	0	0	0	0	0		0	0	0	0	0	0	0
FocnCong_v000902	Cong_superscaffold_1	0	0	0	0	0	0	0		0	0	0	0	0	0	0
FocnCong_v000903	Cong_superscaffold_1	0	0	0	0	0	0	0		0	0	0	0	0	0	0
FocnCong_v000904	Cong_superscaffold_1	0	0	0	0	0	0	0		0	0	0	0	0	0	0
FocnCong_v000905	Cong_superscaffold_1	0	0	0	0	0	0	0		0	0	0	0	0	0	0
FocnCong_v000906	Cong_superscaffold_1	0	0	0	0	0	0	0		0	0	0	0	0	0	0
FocnCong_v000907	Cong_superscaffold_1	0	0	0	0	0	0	0		0	0	0	0	0	0	0
FocnCong_v000908	Cong_superscaffold_1	0	0	0	0	0	0	0		0	0	0	0	0	0	0
FocnCong_v000909	Cong_superscaffold_1	0	0	0	0	0	0	0		0	0	0	0	0	0	0
FocnCong_v000910	Cong_superscaffold_1	0	0	0	0	0	0	0		0	0	0	0	0	0	0
FocnCong_v000911	Cong_superscaffold_1	4.38	6.82	15.51	0	0	0	0		7.59	6.58	26.87	0	0	0	0
FocnCong_v000912	Cong_superscaffold_1	50.61	0.09	3.13	0	0	0	0		80.25	0.09	5.41	0	0	0	0
FocnCong_v000913	Cong_superscaffold_1	1	2.64	0	0	0	0	0		1.73	4.58	0	0	0	0	0
FocnCong_v000914	Cong_superscaffold_1	0	0	0	0	0	0	0		0	0	0	0	0	0	0
FocnCong_v000915	Cong_superscaffold_1	0	0	0	0	0	0	0		0	0	0	0	0	0	0
FocnCong_v000916	Cong_superscaffold_1	0	0	0	0	0	0	0		0	0	0	0	0	0	0
FocnCong_v000917	Cong_superscaffold_1	30.84	0	0	0	0	0	0		16.22	0	0	0	0	0	0
FocnCong_v000918	Cong_superscaffold_1	0	0.07	0	0	1.3	0	0		0	0.12	0	0	2.26	0	0
FocnCong_v000919	Cong_superscaffold_1	0.96	0	0.51	0	0	0	0		1.2	0	0.89	0	0	0	0
FocnCong_v000920	Cong_superscaffold_1	0	0	0	0	0	0	0		0	0	0	0	0	0	0
FocnCong_v000921	Cong_superscaffold_1	0	0	0	0	0	0	0		0	0	0	0	0	0	0
FocnCong_v000922	Cong_superscaffold_1	0	0	0	0	0	0	0		0	0	0	0	0	0	0
FocnCong_v000923	Cong_superscaffold_1	0	0	0	0	0	0	0		0	0	0	0	0	0	0
FocnCong_v000924	Cong_superscaffold_1	0	0	0	0	0	0	0		0	0	0	0	0	0	0
FocnCong_v000925	Cong_superscaffold_1	0	0.59	0.79	0	0	0	0		0	1.02	0.97	0	0	0	0
FocnCong_v000926	Cong_superscaffold_1	0	0	0	0	0	0	0		0	0	0	0	0	0	0
FocnCong_v000927	Cong_superscaffold_1	0.08	0.06	0	0	0.68	0	6.75		0.13	0.11	0	0	1.18	0	13.5
FocnCong_v000928	Cong_superscaffold_1	0	0	0	0	0	0	0		0	0	0	0	0	0	0
FocnCong_v000929	Cong_superscaffold_1	11.13	0	0	0	0	0	0		12.3	0	0	0	0	0	0
FocnCong_v000930	Cong_superscaffold_1	1.91	1.78	2.71	0	5.71	0	0		2.17	1.57	2.92	0	6.82	0	0
FocnCong_v000931	Cong_superscaffold_1	0	0.46	0	0	0.43	0	0		0	0.51	0	0	0.74	0	0
FocnCong_v000932	Cong_superscaffold_1	32.69	0	0	0	0	0	0		14.9	0	0	0	0	0	0
FocnCong_v000933	Cong_superscaffold_1	0.1	0	0	1.3	0	0	0.48		0.18	0	0	2.25	0	0	0.97
FocnCong_v000934	Cong_superscaffold_1	2.8	0.09	3.03	0	0	0	0		2.27	0.15	3.15	0	0	0	0
FocnCong_v000935	Cong_superscaffold_1	0	0	0	0	0	0	0		0	0	0	0	0	0	0
FocnCong_v000936	Cong_superscaffold_1	0	0	0	0	0	0	0		0	0	0	0	0	0	0
FocnCong_v000937	Cong_superscaffold_1	0	0	0	0	0	0	0		0	0	0	0	0	0	0
FocnCong_v000938	Cong_superscaffold_1	0	0.34	0	0	0	0	0		0	0.36	0	0	0	0	0
FocnCong_v000939	Cong_superscaffold_1	0	0	0	0	0	0	0		0	0	0	0	0	0	0
FocnCong_v000940	Cong_superscaffold_1	0	0	0	0	0	0	0		0	0	0	0	0	0	0
FocnCong_v000941	Cong_superscaffold_1	0	0	0	0	0	0	0		0	0	0	0	0	0	0
FocnCong_v000942	Cong_superscaffold_1	0	0	0	0	0	0	0		0	0	0	0	0	0	0
FocnCong_v000943	Cong_superscaffold_1	5.66	1.42	4.16	0	0.36	0	0		3.27	0.37	3.18	0	0.62	0	0
FocnCong_v000944	Cong_superscaffold_1	4.17	0	4.75	0	0	0	0		5.26	0	6.45	0	0	0	0
FocnCong_v000945	Cong_superscaffold_1	1.35	0.12	0	0	1.76	0	0		1.28	0.12	0	0	1.24	0	0
FocnCong_v000946	Cong_superscaffold_1	2.2	0.63	0.19	0	0	0	0		2.2	1.09	0.32	0	0	0	0
FocnCong_v000947	Cong_superscaffold_1	4.23	0.18	0.15	0	3.22	0	0		3.03	0.31	0.26	0	4.78	0	0
FocnCong_v000948	Cong_superscaffold_1	1.77	0.99	0	0	0.6	0	0		1.29	1.08	0	0	1.04	0	0
FocnCong_v000949	Cong_superscaffold_1	0	0	0	0	0	0	0		0	0	0	0	0	0	0
FocnCong_v000950	Cong_superscaffold_1	1.4	0.52	0	0	0	0	0		1.87	0.51	0	0	0	0	0
FocnCong_v000951	Cong_superscaffold_1	1.2	0.07	0.48	1.29	0.88	0	0		2.09	0.12	0.84	2.23	0.8	0	0
FocnCong_v000952	Cong_superscaffold_1	3.07	1.23	0.95	208.42	136.66	325.47	372.98		1.41	1.6	1.64	163.47	125.24	289.02	256.8
FocnCong_v000953	Cong_superscaffold_1	5.73	2.7	7.92	243.86	209.97	190.81	166.45		3.58	3.73	6.71	244.83	97.06	99.09	101.23
FocnCong_v000954	Cong_superscaffold_1	0	0	0	0	1.92	0	0		0	0	0	0	3.32	0	0
FocnCong_v000955	Cong_superscaffold_1	0.3	0	0	0	0	0	0		0.52	0	0	0	0	0	0
FocnCong_v000956	Cong_superscaffold_1	28.84	2.92	3.46	0	2.08	0	0		13.85	1.34	4.01	0	3.03	0	0
FocnCong_v000957	Cong_superscaffold_1	12.72	1.57	2.25	0	0	0	0		17.24	1.1	2.08	0	0	0	0
FocnCong_v000958	Cong_superscaffold_1	3.94	0.15	0	0	0	0	0		6.82	0.27	0	0	0	0	0
FocnCong_v000959	Cong_superscaffold_1	0	3.13	0.22	0	0	0	0		0	4.43	0.39	0	0	0	0
FocnCong_v000960	Cong_superscaffold_1	7.76	20.69	18.8	14.99	0	0	0		6.89	7.1	7.21	25.96	0	0	0
FocnCong_v000961	Cong_superscaffold_1	0	0	0	0	0	0	0		0	0	0	0	0	0	0
FocnCong_v000962	Cong_superscaffold_1	0	0	0	0	0	0	0		0	0	0	0	0	0	0
FocnCong_v000963	Cong_superscaffold_1	0	0	0	0	0	0	0		0	0	0	0	0	0	0
FocnCong_v000964	Cong_superscaffold_1	112.25	475.7	647.72	0	2.07	0	23.06		38.1	147.35	120.61	0	3.59	0	22.04
FocnCong_v000965	Cong_superscaffold_1	8.79	6.22	20.39	0	0	0	0		6.53	4.95	10.56	0	0	0	0
FocnCong_v000966	Cong_superscaffold_1	0	0	0	0	0	0	0		0	0	0	0	0	0	0
FocnCong_v000967	Cong_superscaffold_1	0	0	0	0	0	0	0		0	0	0	0	0	0	0
FocnCong_v000968	Cong_superscaffold_1	0	0	0	0	0	0	0		0	0	0	0	0	0	0
FocnCong_v000969	Cong_superscaffold_1	0	0	0	0	1.67	0	0		0	0	0	0	2.89	0	0
FocnCong_v000970	Cong_superscaffold_1	0	0	0	0	0	0	0		0	0	0	0	0	0	0
FocnCong_v000971	Cong_superscaffold_1	0	0	0	0	0	0	0		0	0	0	0	0	0	0
FocnCong_v000972	Cong_superscaffold_1	1.29	0.97	0.07	0	1.01	0	0		1.58	0.57	0.12	0	1.74	0	0
FocnCong_v000973	Cong_superscaffold_1	0.33	0.09	0	0	0	0	0		0.1	0.15	0	0	0	0	0
FocnCong_v000974	Cong_superscaffold_1	0	0	0	0	0	0	0		0	0	0	0	0	0	0
FocnCong_v000975	Cong_superscaffold_1	0	0	0	0	0	0	0		0	0	0	0	0	0	0
FocnCong_v000976	Cong_superscaffold_1	0	0	0	0	0.98	0	21.59		0	0	0	0	1.7	0	43.18
FocnCong_v000977	Cong_superscaffold_1	0	0	0	0	0	0	0		0	0	0	0	0	0	0
FocnCong_v000978	Cong_superscaffold_1	0.67	0	0.38	0	0.67	0	0		0.76	0	0.47	0	1.16	0	0
FocnCong_v000979	Cong_superscaffold_1	13.72	7.49	7.54	10.12	5.55	0	2.21		3.22	2.5	5.48	17.52	5.74	0	3.03
FocnCong_v000980	Cong_superscaffold_1	0	0	0	0	0	0	4.94		0	0	0	0	0	0	9.88
FocnCong_v000981	Cong_superscaffold_1	0	0	0	0	0	0	0		0	0	0	0	0	0	0
FocnCong_v000982	Cong_superscaffold_1	0	0	0	0	0	0	0		0	0	0	0	0	0	0
FocnCong_v000983	Cong_superscaffold_1	0	0	0	0	4.83	0	0		0	0	0	0	8.36	0	0
FocnCong_v000984	Cong_superscaffold_1	254.11	0	3.52	304.12	881.11	787.69	340.91		96.16	0	6.09	526.76	565.92	867.11	324.13
FocnCong_v000985	Cong_superscaffold_1	0	0	0	0	0	0	0		0	0	0	0	0	0	0
FocnCong_v000986	Cong_superscaffold_1	0	0.13	0	0	0	0	0		0	0.22	0	0	0	0	0
FocnCong_v000987	Cong_superscaffold_1	0	0	0	0	0	0	0		0	0	0	0	0	0	0
FocnCong_v000988	Cong_superscaffold_1	0.2	0	0	0	0	0	0		0.18	0	0	0	0	0	0
FocnCong_v000989	Cong_superscaffold_1	0	0	0	0	0	0	0		0	0	0	0	0	0	0
FocnCong_v000990	Cong_superscaffold_1	0.08	0	0	0	0	0	0		0.13	0	0	0	0	0	0
FocnCong_v000991	Cong_superscaffold_1	0.56	0	0	0	0	0	0		0.98	0	0	0	0	0	0
FocnCong_v000992	Cong_superscaffold_1	0	0.29	0	0	0	0	0		0	0.51	0	0	0	0	0
FocnCong_v000993	Cong_superscaffold_1	0.85	0	0	0	0	0	0		1.47	0	0	0	0	0	0
FocnCong_v000994	Cong_superscaffold_1	0	0	0.1	0	0	0	0		0	0	0.17	0	0	0	0
FocnCong_v000995	Cong_superscaffold_1	0	0	0	0	0	0	1.1		0	0	0	0	0	0	2.2
FocnCong_v000996	Cong_superscaffold_1	0.33	0.07	0.46	0	1.67	0	0		0.38	0.12	0.45	0	2.89	0	0
FocnCong_v000997	Cong_superscaffold_1	3.42	1	0	0	0	0	0.75		3.35	0.91	0	0	0	0	1.5
FocnCong_v000998	Cong_superscaffold_1	25.03	0	0	0	1.64	0	0		19.45	0	0	0	2.83	0	0
FocnCong_v000999	Cong_superscaffold_1	0	0	0	0	0	0	0		0	0	0	0	0	0	0
FocnCong_v001000	Cong_superscaffold_1	0	0	0	0	0	0	0		0	0	0	0	0	0	0
FocnCong_v001001	Cong_superscaffold_1	0.18	0	1.56	0	0	0	0		0.31	0	1.95	0	0	0	0
FocnCong_v001002	Cong_superscaffold_1	0	0	0	0	0	0	0		0	0	0	0	0	0	0
FocnCong_v001003	Cong_superscaffold_1	0	0	0	0	0	0	0		0	0	0	0	0	0	0
FocnCong_v001004	Cong_superscaffold_1	450.75	0.1	0.33	0	4.38	0	6.25		233.82	0.18	0.33	0	6.37	0	12.5
FocnCong_v001005	Cong_superscaffold_1	3.14	0	1.93	0	0	0	0		3.09	0	3.34	0	0	0	0
FocnCong_v001006	Cong_superscaffold_1	0	0.09	0	0	0	0	0		0	0.15	0	0	0	0	0
FocnCong_v001007	Cong_superscaffold_1	4.64	0	0	0	0	0	0		6.37	0	0	0	0	0	0
FocnCong_v001008	Cong_superscaffold_1	0.54	0	0.68	0	1.67	0	0		0.56	0	0.98	0	2.89	0	0
FocnCong_v001009	Cong_superscaffold_1	5.37	12.61	14.55	0	2.72	0	15.94		4.75	3.81	14.09	0	4.71	0	22.26
FocnCong_v001010	Cong_superscaffold_1	0	0	0	0	0	0	0		0	0	0	0	0	0	0
FocnCong_v001011	Cong_superscaffold_1	0	0	0	0	0	0	0		0	0	0	0	0	0	0
FocnCong_v001012	Cong_superscaffold_1	0	0	1.18	0	0	0	0		0	0	2.05	0	0	0	0
FocnCong_v001013	Cong_superscaffold_1	0	0	0	0	0	0	7.6		0	0	0	0	0	0	15.19
FocnCong_v001014	Cong_superscaffold_1	0	0	0	0	0	0	0		0	0	0	0	0	0	0
FocnCong_v001015	Cong_superscaffold_1	7.01	3.8	5.94	0	8.4	0	8.92		0.99	3.45	5.13	0	14.55	0	17.85
FocnCong_v001016	Cong_superscaffold_1	0	0	0	0	0	0	0		0	0	0	0	0	0	0
FocnCong_v001017	Cong_superscaffold_1	0	0	0	0	0	0	0		0	0	0	0	0	0	0
FocnCong_v001018	Cong_superscaffold_1	0	0	0	0	0	0	0		0	0	0	0	0	0	0
FocnCong_v001019	Cong_superscaffold_1	6.03	1.32	0.42	0	0	0	0		6.21	1.33	0.72	0	0	0	0
FocnCong_v001020	Cong_superscaffold_1	0.48	0.72	0	0	0	0	0		0.83	1.25	0	0	0	0	0
FocnCong_v001021	Cong_superscaffold_1	0.91	0	0.57	0	0	0	0		0.8	0	0.99	0	0	0	0
FocnCong_v001022	Cong_superscaffold_1	0	0	0	0	0	0	0		0	0	0	0	0	0	0
FocnCong_v001023	Cong_superscaffold_1	0	0	0	0	0	0	0		0	0	0	0	0	0	0
FocnCong_v001024	Cong_superscaffold_1	0.79	0	0	0	0	0	0		0.49	0	0	0	0	0	0
FocnCong_v001025	Cong_superscaffold_1	0	0	0	0	0	0	0		0	0	0	0	0	0	0
FocnCong_v001026	Cong_superscaffold_1	0	1.31	0.16	0	0	0	0		0	2.28	0.27	0	0	0	0
FocnCong_v001027	Cong_superscaffold_1	6.57	1.53	0.64	0	0	0	0		8.11	1.33	1.11	0	0	0	0
FocnCong_v001028	Cong_superscaffold_1	0	0	0	0	0	0	5.18		0	0	0	0	0	0	10.35
FocnCong_v001029	Cong_superscaffold_1	0	0	0	0	0	0	0		0	0	0	0	0	0	0
FocnCong_v001030	Cong_superscaffold_1	4.13	0	0	0	2.91	0	0.18		0.05	0	0	0	5.04	0	0.37
FocnCong_v001031	Cong_superscaffold_1	7.6	0	0	0	2.61	0	0		1.68	0	0	0	4.52	0	0
FocnCong_v001032	Cong_superscaffold_1	0	0	0	0	0	0	0		0	0	0	0	0	0	0
FocnCong_v001033	Cong_superscaffold_1	0	0	0	0	17.31	0	0		0	0	0	0	24.81	0	0
FocnCong_v001034	Cong_superscaffold_1	28.94	2	0.34	0	0	0	0		15.71	3.05	0.6	0	0	0	0
FocnCong_v001035	Cong_superscaffold_1	6.08	0	0	0	22.38	0	0		5.1	0	0	0	14.93	0	0
FocnCong_v001036	Cong_superscaffold_1	0	0	0	0	0	0	0		0	0	0	0	0	0	0
FocnCong_v001037	Cong_superscaffold_1	0	0	0	0	0	0	0		0	0	0	0	0	0	0
FocnCong_v001038	Cong_superscaffold_1	0.57	0.06	0.12	0	0	0	0		0.37	0.1	0.21	0	0	0	0
FocnCong_v001039	Cong_superscaffold_1	0	0	0	0	0	0	0		0	0	0	0	0	0	0
FocnCong_v001040	Cong_superscaffold_1	0	0	0	0	0	0	0		0	0	0	0	0	0	0
FocnCong_v001041	Cong_superscaffold_1	2.64	0.17	1.07	0	1.04	0	0		2.76	0.3	1.86	0	1.8	0	0
FocnCong_v001042	Cong_superscaffold_1	0	0	0	0	0	0	0		0	0	0	0	0	0	0
FocnCong_v001043	Cong_superscaffold_1	18.86	3	15.46	0	0	9.62	0		7.99	1.27	8.96	0	0	21.5	0
FocnCong_v001044	Cong_superscaffold_1	0	0	0	0	0	0	0		0	0	0	0	0	0	0
FocnCong_v001045	Cong_superscaffold_1	22.64	2.64	6.1	0	1.09	0	3.24		7.37	1.28	3	0	1.89	0	6.48
FocnCong_v001046	Cong_superscaffold_1	0.73	0	0.28	0	0	0	0		0.94	0	0.48	0	0	0	0
FocnCong_v001047	Cong_superscaffold_1	0	0	0	0	0	0	0		0	0	0	0	0	0	0
FocnCong_v001048	Cong_superscaffold_1	0	0	0	0	0	0	0		0	0	0	0	0	0	0
FocnCong_v001049	Cong_superscaffold_1	0	0	0	0	0	0	0		0	0	0	0	0	0	0
FocnCong_v001050	Cong_superscaffold_1	0	0	0	0	0	0	0		0	0	0	0	0	0	0
FocnCong_v001051	Cong_superscaffold_1	0	0	0	0	0	0	0		0	0	0	0	0	0	0
FocnCong_v001052	Cong_superscaffold_1	0	0	0	0	0	0	0		0	0	0	0	0	0	0
FocnCong_v001053	Cong_superscaffold_1	0	0	0	0	0	0	0		0	0	0	0	0	0	0
FocnCong_v001054	Cong_superscaffold_1	0	0	0	0	0	0	0		0	0	0	0	0	0	0
FocnCong_v001055	Cong_superscaffold_1	0.4	0	0	0	6.47	0	17.54		0.7	0	0	0	6.58	0	14.53
FocnCong_v001056	Cong_superscaffold_1	0	0	0	0	0	0	0		0	0	0	0	0	0	0
FocnCong_v001057	Cong_superscaffold_1	0	0	0	0	0	0	0		0	0	0	0	0	0	0
FocnCong_v001058	Cong_superscaffold_1	4.29	0	0	0	1.57	0	9.79		1.57	0	0	0	2.72	0	12.29
FocnCong_v001059	Cong_superscaffold_1	1.33	6.32	0	0	10.01	48.11	38.77		2.31	3.65	0	0	10.07	66	30.15
FocnCong_v001060	Cong_superscaffold_1	0	0	0	0	0.45	0	0		0	0	0	0	0.78	0	0
FocnCong_v001061	Cong_superscaffold_1	0	0	0	25.81	7.04	0	1.16		0	0	0	44.71	8.9	0	2.33
FocnCong_v001062	Cong_superscaffold_1	0.28	0	0	0	0	0	0		0.48	0	0	0	0	0	0
FocnCong_v001063	Cong_superscaffold_1	0	0	0	0	0	0	0		0	0	0	0	0	0	0
FocnCong_v001064	Cong_superscaffold_1	2.77	0.3	1.77	0	0	0	17.23		0.63	0.33	1.72	0	0	0	30.3
FocnCong_v001065	Cong_superscaffold_1	0.28	0	0	0	0	0	0		0.48	0	0	0	0	0	0
FocnCong_v001066	Cong_superscaffold_1	0.1	0.22	0	0	0	0	0		0.17	0.38	0	0	0	0	0
FocnCong_v001067	Cong_superscaffold_1	0	0	0	0	0	0	0		0	0	0	0	0	0	0
FocnCong_v001068	Cong_superscaffold_1	0.16	0.18	0	0	1.79	0	0		0.27	0.31	0	0	3.1	0	0
FocnCong_v001069	Cong_superscaffold_1	2.15	0.64	3.05	0	0	9	0		1.26	0.76	2.63	0	0	20.12	0
FocnCong_v001070	Cong_superscaffold_1	0	0	0	0	0	0	0		0	0	0	0	0	0	0
FocnCong_v001071	Cong_superscaffold_1	3.32	0.52	0	0	0	0	0		2.92	0.57	0	0	0	0	0
FocnCong_v001072	Cong_superscaffold_1	0	0	0	0	0	0	0		0	0	0	0	0	0	0
FocnCong_v001073	Cong_superscaffold_1	5.74	1.12	1.6	0	17.79	2.57	2.96		3.26	0.82	2.49	0	14.34	5.75	4.84
FocnCong_v001074	Cong_superscaffold_1	10.41	0	0	44.53	38.95	0	1.14		10.95	0	0	77.13	67.46	0	2.28
FocnCong_v001075	Cong_superscaffold_1	0.41	0	0	0	0	0	0		0.71	0	0	0	0	0	0
FocnCong_v001076	Cong_superscaffold_1	0	0	0	0	0	0	0		0	0	0	0	0	0	0
FocnCong_v001077	Cong_superscaffold_1	0.54	0	0	0	0.44	0	0		0.93	0	0	0	0.76	0	0
FocnCong_v001078	Cong_superscaffold_1	9.15	3.01	1.11	0	21.98	13.2	5.93		4.96	0.42	0.39	0	13.37	18.31	10.77
FocnCong_v001079	Cong_superscaffold_1	0.47	0.11	0.71	0	0	0.47	7.14		0.13	0.19	1.22	0	0	1.06	9.41
FocnCong_v001080	Cong_superscaffold_1	0.29	0	0	0	0	0	0		0.5	0	0	0	0	0	0
FocnCong_v001081	Cong_superscaffold_1	5.21	0.5	0.31	15.09	17.22	0	7.92		0.69	0.87	0.54	26.13	29.82	0	15.84
FocnCong_v001082	Cong_superscaffold_1	0	0.06	0	0	0	0	0		0	0.1	0	0	0	0	0
FocnCong_v001083	Cong_superscaffold_1	37.77	11.72	14.27	0	7.64	0	0		25.74	1.9	4.86	0	13.24	0	0
FocnCong_v001084	Cong_superscaffold_1	9.57	6.67	6.43	0	2.77	0	25.8		5.74	1.72	8.02	0	4.79	0	49.86
FocnCong_v001085	Cong_superscaffold_1	0	0	0	0	0	0	0		0	0	0	0	0	0	0
FocnCong_v001086	Cong_superscaffold_1	0.39	0.09	0	0	0	0	0		0.44	0.16	0	0	0	0	0
FocnCong_v001087	Cong_superscaffold_1	43.69	1.99	0	0	0	0	0		39.57	3.45	0	0	0	0	0
FocnCong_v001088	Cong_superscaffold_1	0	0	0	0	0	0	0		0	0	0	0	0	0	0
FocnCong_v001089	Cong_superscaffold_1	0	0	0	0	0	0	0		0	0	0	0	0	0	0
FocnCong_v001090	Cong_superscaffold_1	4.59	62.99	2.32	0	54.68	14.22	37.19		4.01	8.1	1.87	0	46.02	31.79	37.04
FocnCong_v001091	Cong_superscaffold_1	0	0	0	0	0	0	0		0	0	0	0	0	0	0
FocnCong_v001092	Cong_superscaffold_1	38.6	29.5	34.93	12.24	47.44	62.46	64.68		7.44	3.6	1.5	21.2	9.47	50.6	21.58
FocnCong_v001093	Cong_superscaffold_1	0	0	0	0	0	0	0		0	0	0	0	0	0	0
FocnCong_v001094	Cong_superscaffold_1	0.68	0	0	0	3.77	0	0		1.18	0	0	0	6.53	0	0
FocnCong_v001095	Cong_superscaffold_1	0	0	0.23	0	0	0	0		0	0	0.39	0	0	0	0
FocnCong_v001096	Cong_superscaffold_1	0	0	0	0	0	0	0		0	0	0	0	0	0	0
FocnCong_v001097	Cong_superscaffold_1	1.15	0.13	1.28	0	0	0	0		1	0.23	2.21	0	0	0	0
FocnCong_v001098	Cong_superscaffold_1	0.22	0.78	0.7	0	1.01	0	0.28		0.25	0.56	0.62	0	1.74	0	0.57
FocnCong_v001099	Cong_superscaffold_1	9.47	3.59	5.56	0	7.6	0	12.43		11.77	2.05	8.64	0	10.79	0	22.91
FocnCong_v001100	Cong_superscaffold_1	7.55	2.9	3.99	0	0.77	5.89	12.41		3.97	0.79	5.49	0	0.72	13.18	12.85
FocnCong_v001101	Cong_superscaffold_1	0	0.11	0	0	0	0	0		0	0.19	0	0	0	0	0
FocnCong_v001102	Cong_superscaffold_1	0	0	0	0	0	0	0		0	0	0	0	0	0	0
FocnCong_v001103	Cong_superscaffold_1	0	0	0	3.48	0	0	0		0	0	0	6.02	0	0	0
FocnCong_v001104	Cong_superscaffold_1	0.18	0.17	0	0	0	0	3.25		0.3	0.29	0	0	0	0	6.5
FocnCong_v001105	Cong_superscaffold_1	0	0	0	0	3.45	0	0		0	0	0	0	5.98	0	0
FocnCong_v001106	Cong_superscaffold_1	6.67	1.56	2.57	2.64	17.87	0	62.6		6.36	2.13	2.24	4.57	23.71	0	35.37
FocnCong_v001107	Cong_superscaffold_1	2.07	2.02	2.34	0	0	0	0		3.59	2.28	3.26	0	0	0	0
FocnCong_v001108	Cong_superscaffold_1	0	0	0	0	0	0	0		0	0	0	0	0	0	0
FocnCong_v001109	Cong_superscaffold_1	0	0	0	0	0	0	0		0	0	0	0	0	0	0
FocnCong_v001110	Cong_superscaffold_1	8.52	4.08	3.21	0	5.64	0	0.52		7.38	7.07	5.57	0	6.46	0	1.04
FocnCong_v001111	Cong_superscaffold_1	3.57	2.78	2.83	0	0.84	0	4.6		4.13	4.82	3.8	0	1.45	0	8.08
FocnCong_v001112	Cong_superscaffold_1	0.21	0.7	0.65	0	0	0	0		0.36	0.36	1.12	0	0	0	0
FocnCong_v001113	Cong_superscaffold_1	1.49	0.11	0.57	0	0	0	0		0.62	0.19	0.83	0	0	0	0
FocnCong_v001114	Cong_superscaffold_1	0	0	0	0	0	0	0		0	0	0	0	0	0	0
FocnCong_v001115	Cong_superscaffold_1	1.56	0	0	0	0	0	0		2.7	0	0	0	0	0	0
FocnCong_v001116	Cong_superscaffold_1	1.31	0.74	0.86	2.6	11.51	0	4.22		0.73	1.27	1.49	4.51	18.09	0	8.45
FocnCong_v001117	Cong_superscaffold_1	0.55	0	0	0	0	0	1.47		0.53	0	0	0	0	0	2.94
FocnCong_v001118	Cong_superscaffold_1	0.3	0.64	0.55	0	0	0	1.62		0.52	0.86	0.96	0	0	0	3.23
FocnCong_v001119	Cong_superscaffold_1	0	0	0	0	0	0	0		0	0	0	0	0	0	0
FocnCong_v001120	Cong_superscaffold_1	0	0	0	0	1.7	0	0		0	0	0	0	2.94	0	0
FocnCong_v001121	Cong_superscaffold_1	0	0	0	0	0	0	0.22		0	0	0	0	0	0	0.43
FocnCong_v001122	Cong_superscaffold_1	0.45	1.51	0	0	0	0	0		0.78	2.62	0	0	0	0	0
FocnCong_v001123	Cong_superscaffold_1	0	0.45	0.15	0	0	0	0		0	0.78	0.26	0	0	0	0
FocnCong_v001124	Cong_superscaffold_1	0	0.31	0	0	0	0	0		0	0.54	0	0	0	0	0
FocnCong_v001125	Cong_superscaffold_1	0	1.89	4.49	0	1.63	0	0		0	3.27	7.78	0	2.82	0	0
FocnCong_v001126	Cong_superscaffold_1	0	0	0	0	0	0	0		0	0	0	0	0	0	0
FocnCong_v001127	Cong_superscaffold_1	0	0	0	0	0	0	0		0	0	0	0	0	0	0
FocnCong_v001128	Cong_superscaffold_1	0	0	0	0	1.97	0	0		0	0	0	0	1.77	0	0
FocnCong_v001129	Cong_superscaffold_1	0	0	0	0	0	0	0		0	0	0	0	0	0	0
FocnCong_v001130	Cong_superscaffold_1	0.46	0	0	0	0	0	0.67		0.8	0	0	0	0	0	1.34
FocnCong_v001131	Cong_superscaffold_1	0.18	0	0.18	1.11	0	6.68	12.5		0.31	0	0.31	1.92	0	13.05	12.19
FocnCong_v001132	Cong_superscaffold_1	3.37	0	0	0	4.27	0	0		5.84	0	0	0	7.4	0	0
FocnCong_v001133	Cong_superscaffold_1	0	0	0	0	0	0	0		0	0	0	0	0	0	0
FocnCong_v001134	Cong_superscaffold_1	13.96	0.41	3.57	0	61.69	0	0		8.33	0.71	1.84	0	47.64	0	0
FocnCong_v001135	Cong_superscaffold_1	1787.47	4.01	11.2	0	43.58	78.78	112.13		904.36	1.5	5.8	0	23.09	109.01	61.99
FocnCong_v001136	Cong_superscaffold_1	4.52	0	1.83	0	0	0	0		2.63	0	3.17	0	0	0	0
FocnCong_v001137	Cong_superscaffold_1	7.45	1.25	4.63	0	0	0	0		1.66	1.71	7.43	0	0	0	0
FocnCong_v001138	Cong_superscaffold_1	0.13	0.59	0.53	0	0	0	0		0.23	0.53	0.92	0	0	0	0
FocnCong_v001139	Cong_superscaffold_1	1.67	1.08	8.71	0	0	0	14.95		1.49	0.67	6.52	0	0	0	24.28
FocnCong_v001140	Cong_superscaffold_1	8.51	4.7	12.29	0.76	4.05	0	1.01		4.61	1.43	2.06	1.31	3.37	0	2.03
FocnCong_v001141	Cong_superscaffold_1	68.47	21.62	34.82	19.93	12.56	32.89	45.92		18.45	12.4	10.59	34.52	12.3	73.54	81.55
FocnCong_v001142	Cong_superscaffold_1	0	0	0	0	12.27	0	0		0	0	0	0	21.26	0	0
FocnCong_v001143	Cong_superscaffold_1	0.97	0.63	1.01	4.75	0	0	0.49		1.36	0.58	0.94	7.29	0	0	0.98
FocnCong_v001144	Cong_superscaffold_1	0.11	0	0	0	0	0	0		0.2	0	0	0	0	0	0
FocnCong_v001145	Cong_superscaffold_1	0	0.15	0	0	0	0	0		0	0.26	0	0	0	0	0
FocnCong_v001146	Cong_superscaffold_1	0	0	0	0	1.55	0	0		0	0	0	0	2.68	0	0
FocnCong_v001147	Cong_superscaffold_1	0	0.03	0.1	0	0	0	0		0	0.05	0.17	0	0	0	0
FocnCong_v001148	Cong_superscaffold_1	0	0	0.35	0	0	0	0		0	0	0.6	0	0	0	0
FocnCong_v001149	Cong_superscaffold_1	0	0	0	0	0	0	0		0	0	0	0	0	0	0
FocnCong_v001150	Cong_superscaffold_1	0	0	0	0	0	0	0		0	0	0	0	0	0	0
FocnCong_v001151	Cong_superscaffold_1	0.38	0.06	1.15	0	0	0	0.49		0.65	0.11	1.06	0	0	0	0.6
FocnCong_v001152	Cong_superscaffold_1	0	0	0	0	0	0	0		0	0	0	0	0	0	0
FocnCong_v001153	Cong_superscaffold_1	0	0	0	0	0	0	0		0	0	0	0	0	0	0
FocnCong_v001154	Cong_superscaffold_1	0.61	0	0	0	47.03	0	64.96		0.73	0	0	0	38.2	0	60.51
FocnCong_v001155	Cong_superscaffold_1	1.93	0	0	0	12.08	10.11	1.27		0.8	0	0	0	13.99	22.61	2.55
FocnCong_v001156	Cong_superscaffold_1	4.05	0	0	0	0	0	4.72		2.23	0	0	0	0	0	9.45
FocnCong_v001157	Cong_superscaffold_1	1.95	0.32	1.72	0	0.49	0	1.58		1.92	0.56	2.47	0	0.85	0	2.14
FocnCong_v001158	Cong_superscaffold_1	0	0	0	0	0	0	0		0	0	0	0	0	0	0
FocnCong_v001159	Cong_superscaffold_1	0	0	0	0	0	0	0		0	0	0	0	0	0	0
FocnCong_v001160	Cong_superscaffold_1	0	0	0	0	0	0	0		0	0	0	0	0	0	0
FocnCong_v001161	Cong_superscaffold_1	0	0	0	0	0	0	0		0	0	0	0	0	0	0
FocnCong_v001162	Cong_superscaffold_1	0	0	0	0	0	0	0		0	0	0	0	0	0	0
FocnCong_v001163	Cong_superscaffold_1	0	0	0	0	0	0	0		0	0	0	0	0	0	0
FocnCong_v001164	Cong_superscaffold_1	9.67	0	3.75	1.34	7.1	0.96	15.69		7.25	0	0.5	2.31	12.29	2.15	16.08
FocnCong_v001165	Cong_superscaffold_1	14.79	4.35	12.79	1.55	86.95	52.73	59.6		7.88	0.6	4.99	2.68	24.09	62.87	50.51
FocnCong_v001166	Cong_superscaffold_1	9.22	6.25	1.59	0	0	0	54.19		4.05	6.07	2.75	0	0	0	75.12
FocnCong_v001167	Cong_superscaffold_1	0	0	0	0	0	0	0		0	0	0	0	0	0	0
FocnCong_v001168	Cong_superscaffold_1	0.16	0.07	0	0	5.39	5.59	1.39		0.28	0.12	0	0	9.34	12.49	2.25
FocnCong_v001169	Cong_superscaffold_1	15.81	4.6	10.37	0	72.76	0	40.06		9.08	2.86	9.06	0	74.18	0	47.06
FocnCong_v001170	Cong_superscaffold_1	1.55	0.59	0.51	0	0.48	4.97	4.9		0.62	0.42	0.48	0	0.42	8.53	5.45
FocnCong_v001171	Cong_superscaffold_1	0	0	0	0	0	0	0		0	0	0	0	0	0	0
FocnCong_v001172	Cong_superscaffold_1	0	0	0	0	3.31	0	4.53		0	0	0	0	2.88	0	5.55
FocnCong_v001173	Cong_superscaffold_1	3.56	1.99	2.54	6.89	7.28	0	0.64		3.14	2.08	2.34	11.93	12.61	0	1.27
FocnCong_v001174	Cong_superscaffold_1	0	0	0	0	0	0	0		0	0	0	0	0	0	0
FocnCong_v001175	Cong_superscaffold_1	0.1	0	0	0	1.11	0	0		0.17	0	0	0	1.92	0	0
FocnCong_v001176	Cong_superscaffold_1	0	0	0	0	0	0	0		0	0	0	0	0	0	0
FocnCong_v001177	Cong_superscaffold_1	0.25	0.33	0.71	0	0	0	0		0.23	0.57	1.22	0	0	0	0
FocnCong_v001178	Cong_superscaffold_1	9.99	4.72	4.64	0	13.01	0	39.93		4.81	3.97	4	0	17.05	0	79.87
FocnCong_v001179	Cong_superscaffold_1	10.29	4.33	6.61	3.14	3.92	3.5	26.12		6.75	2.25	1.97	5.44	3.66	7.84	26.77
FocnCong_v001180	Cong_superscaffold_1	16.31	9.69	22.25	0	0	0	11.97		25.57	4.33	15.83	0	0	0	15.06
FocnCong_v001181	Cong_superscaffold_1	0	0.18	0	0	0	0	0		0	0.32	0	0	0	0	0
FocnCong_v001182	Cong_superscaffold_1	0.16	0	0	0	0.81	0	0		0.27	0	0	0	1.41	0	0
FocnCong_v001183	Cong_superscaffold_1	1.27	1.17	0.07	0	0.34	10.78	1.22		0.82	0.22	0.12	0	0.6	24.11	1.59
FocnCong_v001184	Cong_superscaffold_1	0	0	0	0	0	0	0		0	0	0	0	0	0	0
FocnCong_v001185	Cong_superscaffold_1	0	0	0	0	0	0	0		0	0	0	0	0	0	0
FocnCong_v001186	Cong_superscaffold_1	0.33	0.82	0.56	0.52	4.78	0	2.39		0.57	0.99	0.88	0.91	7.17	0	3.32
FocnCong_v001187	Cong_superscaffold_1	0	0	0	0	0	0	0		0	0	0	0	0	0	0
FocnCong_v001188	Cong_superscaffold_1	1.56	0.52	4.93	9.77	4.84	11.35	11.15		1.41	0.9	7.76	16.92	4.7	19.4	7.56
FocnCong_v001189	Cong_superscaffold_1	0.09	0	0	0	0	0	0		0.16	0	0	0	0	0	0
FocnCong_v001190	Cong_superscaffold_1	0	0	0	0	0	0	0		0	0	0	0	0	0	0
FocnCong_v001191	Cong_superscaffold_1	0	0	0	0	0	0	0		0	0	0	0	0	0	0
FocnCong_v001192	Cong_superscaffold_1	0	0	0	0	0	0	0		0	0	0	0	0	0	0
FocnCong_v001193	Cong_superscaffold_1	0.44	0.7	0.22	0	0	0	0		0.42	1.21	0.38	0	0	0	0
FocnCong_v001194	Cong_superscaffold_1	0	3.12	0	13.41	1.42	0	0		0	4.13	0	23.23	2.47	0	0
FocnCong_v001195	Cong_superscaffold_1	3.54	2.51	0.99	0	8.21	0	6.94		3.22	1.72	0.2	0	13.68	0	13.89
FocnCong_v001196	Cong_superscaffold_1	1.69	0.49	3.82	0	11.54	0	3.05		1.69	0.84	2.64	0	13.14	0	6.1
FocnCong_v001197	Cong_superscaffold_1	0	0	0	0	0	0	0		0	0	0	0	0	0	0
FocnCong_v001198	Cong_superscaffold_1	0	0	0	0	0	0	0		0	0	0	0	0	0	0
FocnCong_v001199	Cong_superscaffold_1	0.27	0.21	0.1	0	0.76	0	0.23		0.46	0.2	0.18	0	0.66	0	0.45
FocnCong_v001200	Cong_superscaffold_1	0	0	0	75.22	4.52	0	42.65		0	0	0	130.29	7.82	0	54.91
FocnCong_v001201	Cong_superscaffold_1	9.19	4.17	12.8	13.71	106.1	0	110.99		10.3	7.23	8.16	23.75	81.97	0	115.32
FocnCong_v001202	Cong_superscaffold_1	1.45	2.39	1.24	0	7.18	40.31	43.59		1.61	4.14	2.15	0	12.44	90.13	70.22
FocnCong_v001203	Cong_superscaffold_1	2.06	8.06	0.17	0	12.61	0	5.61		3.56	4.12	0.3	0	12.02	0	11.22
FocnCong_v001204	Cong_superscaffold_1	0	0	0	0	0	0	0		0	0	0	0	0	0	0
FocnCong_v001205	Cong_superscaffold_1	0.08	0.15	0	0	2.57	0	0		0.13	0.25	0	0	2.65	0	0
FocnCong_v001206	Cong_superscaffold_1	0	0	0	0	0	0	0		0	0	0	0	0	0	0
FocnCong_v001207	Cong_superscaffold_1	0	0	0	0	0	0	0		0	0	0	0	0	0	0
FocnCong_v001208	Cong_superscaffold_1	0.05	0	0.1	0	0	0	0.27		0.09	0	0.17	0	0	0	0.54
FocnCong_v001209	Cong_superscaffold_1	0.48	0.08	0	0	0	0	0		0.84	0.14	0	0	0	0	0
FocnCong_v001210	Cong_superscaffold_1	0.79	0.35	2.3	0	1.05	0	3.3		1.11	0.6	3.31	0	1.82	0	6.59
FocnCong_v001211	Cong_superscaffold_1	0.4	7.49	0.21	8.81	61.16	68.79	119.03		0.7	6.06	0.37	8.27	57.58	94.87	75.02
FocnCong_v001212	Cong_superscaffold_1	16.53	22.8	7.39	68.55	172.58	262.75	212.83		15.66	11.33	6.69	84.99	95.61	335.93	182.95
FocnCong_v001213	Cong_superscaffold_1	3.43	11.92	4.2	0	32.52	35.69	17.02		5.76	5.17	7.27	0	56.33	70.19	27.79
FocnCong_v001214	Cong_superscaffold_1	0.17	0	0	0	0	6.06	0		0.29	0	0	0	0	13.55	0
FocnCong_v001215	Cong_superscaffold_1	0	0	0	0	0	0	0		0	0	0	0	0	0	0
FocnCong_v001216	Cong_superscaffold_1	0	0	0	0	0.24	0	0		0	0	0	0	0.42	0	0
FocnCong_v001217	Cong_superscaffold_1	0.54	0	1.14	76.58	10.38	855.65	113.31		0.94	0	0.99	105.67	15.52	977.06	62.99
FocnCong_v001218	Cong_superscaffold_1	0.31	0	0	0	0	0	0		0.53	0	0	0	0	0	0
FocnCong_v001219	Cong_superscaffold_1	0	0	0	0	0	0	0		0	0	0	0	0	0	0
FocnCong_v001220	Cong_superscaffold_1	0	0	0	0	0	0	0		0	0	0	0	0	0	0
FocnCong_v001221	Cong_superscaffold_1	0.16	0.12	0.25	0	0	0	0		0.28	0.21	0.44	0	0	0	0
FocnCong_v001222	Cong_superscaffold_1	0	0.27	0.59	0	1.05	0	3.23		0	0.28	0.52	0	0.43	0	3.96
FocnCong_v001223	Cong_superscaffold_1	6.26	30.8	1.4	0	13.7	7.46	14.79		6.57	10.26	0.66	0	12.92	16.68	19.81
FocnCong_v001224	Cong_superscaffold_1	0	0	0	0	0	0	0		0	0	0	0	0	0	0
FocnCong_v001225	Cong_superscaffold_1	0.73	31.63	1.28	0	1.66	0	8.86		1.27	24.86	1.27	0	2.87	0	10.93
FocnCong_v001226	Cong_superscaffold_1	1.76	38.35	0	0	5.19	0	1.78		2.42	29.22	0	0	9	0	3.56
FocnCong_v001227	Cong_superscaffold_1	5.05	3.8	3.48	0	0	0	0		4.24	2.48	4.66	0	0	0	0
FocnCong_v001228	Cong_superscaffold_1	0	1.4	0	209.29	867.46	520.88	1815.32		0	2.43	0	91.14	243.59	441.92	642.82
FocnCong_v001229	Cong_superscaffold_1	21.48	5.55	6.13	2.01	24.21	0	26.58		9.56	6.24	4.42	3.48	14.1	0	5.9
FocnCong_v001230	Cong_superscaffold_1	0.15	6.55	4.96	0	48.04	0	42.4		0.26	2.63	4.07	0	58.46	0	23.9
FocnCong_v001231	Cong_superscaffold_1	0.47	0.09	0.48	0	23.33	0	27.85		0.82	0.15	0.84	0	23.27	0	29.46
FocnCong_v001232	Cong_superscaffold_1	0	0	0	0	0	0	0		0	0	0	0	0	0	0
FocnCong_v001233	Cong_superscaffold_1	0	0	0	0	0	0	0		0	0	0	0	0	0	0
FocnCong_v001234	Cong_superscaffold_1	6.78	1.04	2.22	0	10.37	0	1.34		1.85	1.06	1.64	0	17.96	0	2.69
FocnCong_v001235	Cong_superscaffold_1	0	0	0	0	0	0	0		0	0	0	0	0	0	0
FocnCong_v001236	Cong_superscaffold_1	0	0	0	0	0	0	0		0	0	0	0	0	0	0
FocnCong_v001237	Cong_superscaffold_1	1.73	30.82	24.31	12.25	198.77	110.23	366.04		2.99	11.58	17.46	21.22	76.33	175.49	91.39
FocnCong_v001238	Cong_superscaffold_1	2.48	15.58	14.57	111.55	434.65	112.04	625.41		1.33	12.16	4.32	121.49	190.58	151.65	167.23
FocnCong_v001239	Cong_superscaffold_1	0	0.22	0	0	0	0	0		0	0.37	0	0	0	0	0
FocnCong_v001240	Cong_superscaffold_1	0.32	0	0	0	0	0	0		0.55	0	0	0	0	0	0
FocnCong_v001241	Cong_superscaffold_1	0	0.29	0	0	0	0	0		0	0.51	0	0	0	0	0
FocnCong_v001242	Cong_superscaffold_1	0	0	0	0	0	0	0		0	0	0	0	0	0	0
FocnCong_v001243	Cong_superscaffold_1	0	0	0	0	0	0	0		0	0	0	0	0	0	0
FocnCong_v001244	Cong_superscaffold_1	0.51	1.12	0.27	0	2.65	0	0		0.89	1.37	0.47	0	4.59	0	0
FocnCong_v001245	Cong_superscaffold_1	0	0	0	0	0	0	0		0	0	0	0	0	0	0
FocnCong_v001246	Cong_superscaffold_1	0	0	0	0	0	0	0		0	0	0	0	0	0	0
FocnCong_v001247	Cong_superscaffold_1	0	0	0	0	0	0	0		0	0	0	0	0	0	0
FocnCong_v001248	Cong_superscaffold_1	5.42	12.86	5.02	0	10.87	36.42	9.84		5.38	5.74	3.58	0	15.87	71.76	16.5
FocnCong_v001249	Cong_superscaffold_1	135.07	30.81	76.31	17.08	62.88	10.68	287.66		20.21	11.18	28.86	29.59	50.99	23.88	167.1
FocnCong_v001250	Cong_superscaffold_1	54.59	48.14	57.79	0	6.51	0	40.76		41.16	44.93	27.49	0	8.05	0	14.72
FocnCong_v001251	Cong_superscaffold_1	0	0.32	0	0	0	0	0		0	0.55	0	0	0	0	0
FocnCong_v001252	Cong_superscaffold_1	0	0	0	0	0	0	0		0	0	0	0	0	0	0
FocnCong_v001253	Cong_superscaffold_1	0.89	0.05	0.33	0	0	0	0		0.48	0.09	0.56	0	0	0	0
FocnCong_v001254	Cong_superscaffold_1	0	0	0	0	0	0	0		0	0	0	0	0	0	0
FocnCong_v001255	Cong_superscaffold_1	0	0	0	0	0	0	0		0	0	0	0	0	0	0
FocnCong_v001256	Cong_superscaffold_1	0	0	0	0	0	0	0		0	0	0	0	0	0	0
FocnCong_v001257	Cong_superscaffold_1	0	0	0	0	0	0	0		0	0	0	0	0	0	0
FocnCong_v001258	Cong_superscaffold_1	42.41	10	7.84	3.84	33.94	6.17	72.74		33.63	3.43	5.52	6.65	14.41	13.8	41.74
FocnCong_v001259	Cong_superscaffold_1	0	0	0	0	0	0	0		0	0	0	0	0	0	0
FocnCong_v001260	Cong_superscaffold_1	0	0	0	0	0	0	0		0	0	0	0	0	0	0
FocnCong_v001261	Cong_superscaffold_1	0	0.03	0	1.73	25.66	0	19.34		0	0.05	0	3	27	0	10.49
FocnCong_v001262	Cong_superscaffold_1	0	0.5	0	0	94.94	0	30.49		0	0.87	0	0	83.02	0	60.99
FocnCong_v001263	Cong_superscaffold_1	0.49	0.21	1.97	0	26.59	0	33.47		0.85	0.37	3.41	0	27.63	0	34.33
FocnCong_v001264	Cong_superscaffold_1	0.67	0.37	0.69	4.84	61.07	0	54.26		0.91	0.32	0.64	8.38	22.23	0	68.16
FocnCong_v001265	Cong_superscaffold_1	2.96	11.8	8.43	10.67	361.78	0	119.5		4.3	2.67	10.37	18.48	283.01	0	62.45
FocnCong_v001266	Cong_superscaffold_1	0	0	0.51	0	1.45	0	15.39		0	0	0.89	0	2.51	0	30.78
FocnCong_v001267	Cong_superscaffold_1	0	0	0	0	0	0	0		0	0	0	0	0	0	0
FocnCong_v001268	Cong_superscaffold_1	4.65	8.22	5.1	0	0	0	9.44		7.7	10.2	8.82	0	0	0	18.88
FocnCong_v001269	Cong_superscaffold_1	10.35	25.94	0.53	0.49	11.17	10.94	14.86		17.92	38.18	0.68	0.85	14.49	24.46	19.43
FocnCong_v001270	Cong_superscaffold_1	0	0	0.35	0	0	0	0		0	0	0.61	0	0	0	0
FocnCong_v001271	Cong_superscaffold_1	2.06	0.73	0.73	0	0	0	1.08		1.79	1.27	1.27	0	0	0	2.15
FocnCong_v001272	Cong_superscaffold_1	0	0	0	0	0	0	0		0	0	0	0	0	0	0
FocnCong_v001273	Cong_superscaffold_1	0	0	0	0	0	13.61	0		0	0	0	0	0	30.44	0
FocnCong_v001274	Cong_superscaffold_1	0	0.7	1.65	10.63	1.13	0	0		0	1.22	1.75	18.41	1.95	0	0
FocnCong_v001275	Cong_superscaffold_1	0.98	0.42	1.58	0	0	0	1.72		0.53	0.23	0.89	0	0	0	3.44
FocnCong_v001276	Cong_superscaffold_1	43.37	6.32	2.61	10.73	20.31	0	13.54		12.75	4.22	2.79	10.36	9.33	0	16.86
FocnCong_v001277	Cong_superscaffold_1	294.94	27.85	40.51	4.6	186.21	10.01	149.5		116.25	5.19	12.82	4.82	45.21	9.77	34.67
FocnCong_v001278	Cong_superscaffold_1	1.72	1.33	1.45	1.61	0.33	0	1		0.5	0.32	1.86	2.78	0.58	0	1.99
FocnCong_v001279	Cong_superscaffold_1	7.92	1.7	5.38	0	0	0	0		3.41	2.06	9.31	0	0	0	0
FocnCong_v001280	Cong_superscaffold_1	0	0	0	0	0	0	0		0	0	0	0	0	0	0
FocnCong_v001281	Cong_superscaffold_1	0	0.83	0	0	0	0	0		0	1.44	0	0	0	0	0
FocnCong_v001282	Cong_superscaffold_1	1.5	1.32	3.86	0	0	0	1.81		0.4	2.28	4.46	0	0	0	3.62
FocnCong_v001283	Cong_superscaffold_1	0.73	0.37	0.55	0	0	0	0		0.71	0.33	0.95	0	0	0	0
FocnCong_v001284	Cong_superscaffold_1	43.96	30.21	24.43	0	44.63	0	8.45		10.65	16.99	15.73	0	47.77	0	16.9
FocnCong_v001285	Cong_superscaffold_1	14	4.58	10.83	0	15.26	0	7.89		5.19	0.72	9.39	0	16.34	0	14.57
FocnCong_v001286	Cong_superscaffold_1	41.58	37	60.08	5.68	19.22	42.23	20.66		9.52	14.5	20.39	9.84	4.65	65.93	17.66
FocnCong_v001287	Cong_superscaffold_1	4.55	5.32	3.36	0	8.1	0	9.32		2.29	3	5.82	0	14.04	0	14.16
FocnCong_v001288	Cong_superscaffold_1	1.94	8.32	1.78	0	0.94	0	7.89		3.1	4.45	2.73	0	1.62	0	11.51
FocnCong_v001289	Cong_superscaffold_1	0	0	0	0	0	0	0		0	0	0	0	0	0	0
FocnCong_v001290	Cong_superscaffold_1	0	0	0.48	0	0	0	0		0	0	0.84	0	0	0	0
FocnCong_v001291	Cong_superscaffold_1	1.44	2.98	2.43	0	11.9	12.71	0		2.17	4.23	4.2	0	20.61	28.43	0
FocnCong_v001292	Cong_superscaffold_1	0	0	0.14	0	0	0	0		0	0	0.25	0	0	0	0
FocnCong_v001293	Cong_superscaffold_1	1.44	15.72	13.72	126.6	410.37	108.38	667.32		1.64	9.37	3.51	113.35	181.78	133.99	199.88
FocnCong_v001294	Cong_superscaffold_1	0.86	30.97	21.54	30.57	195.58	121.65	411.88		1.49	13.83	11.1	28.05	99.08	124.41	155.77
FocnCong_v001295	Cong_superscaffold_1	0	0	0	0	0	0	0		0	0	0	0	0	0	0
FocnCong_v001296	Cong_superscaffold_1	0	0	0	0	0	0	0		0	0	0	0	0	0	0
FocnCong_v001297	Cong_superscaffold_1	0	0.56	0	0	0	0	0		0	0.49	0	0	0	0	0
FocnCong_v001298	Cong_superscaffold_1	0	1.32	0.74	0	0	0	0		0	1.28	1.28	0	0	0	0
FocnCong_v001299	Cong_superscaffold_1	0.71	0.89	1.65	0	0	0	0		1.24	0.82	2.85	0	0	0	0
FocnCong_v001300	Cong_superscaffold_1	1.53	0.68	1.58	0	0	0	0		2.66	0.66	1.56	0	0	0	0
FocnCong_v001301	Cong_superscaffold_1	1.63	13.35	12.98	103.19	393.29	117.18	633.32		1.64	9.88	5.37	100.88	244.95	149.51	187.77
FocnCong_v001302	Cong_superscaffold_1	0.43	38.1	22.81	36.66	220.48	73.93	390.42		0.75	6.85	17.98	31.75	110.32	83.48	132.82
FocnCong_v001303	Cong_superscaffold_1	0	0	0	0	0	0	0		0	0	0	0	0	0	0
FocnCong_v001304	Cong_superscaffold_1	0	0	0	0	0	0	0		0	0	0	0	0	0	0
FocnCong_v001305	Cong_superscaffold_1	2.75	1.82	0.28	0	12.42	0	0		2.42	0.73	0.27	0	17.83	0	0
FocnCong_v001306	Cong_superscaffold_1	0	0	0	0	0	0	0		0	0	0	0	0	0	0
FocnCong_v001307	Cong_superscaffold_1	0.98	0	0	21.22	0	0	0		1.69	0	0	36.76	0	0	0
FocnCong_v001308	Cong_superscaffold_1	14.2	8.72	16.07	0	3.15	0	6.32		8.56	3.3	5.4	0	5.46	0	8.47
FocnCong_v001309	Cong_superscaffold_1	11.44	4.51	3.34	0	0.77	0	0		1.72	3.06	2.61	0	0.67	0	0
FocnCong_v001310	Cong_superscaffold_1	198.44	123.06	62.65	24.43	42.32	4.33	10.72		45.19	30.82	27.87	42.31	11.28	9.68	21.44
FocnCong_v001311	Cong_superscaffold_1	553.87	395.38	400.98	79.84	164.65	115.35	191.71		81.19	2.5	108.43	51.03	26.89	143.57	99.62
FocnCong_v001312	Cong_superscaffold_1	18.01	11.68	4.6	0	22.92	0	1.38		11.33	6.98	4.16	0	36.74	0	2.77
FocnCong_v001313	Cong_superscaffold_1	0	0	0	0	0	0	0		0	0	0	0	0	0	0
FocnCong_v001314	Cong_superscaffold_1	11.75	29.83	5.99	0	4.14	0	8.02		4.54	5.75	3.34	0	1.4	0	15.02
FocnCong_v001315	Cong_superscaffold_1	0	0	0	0	0	0	0		0	0	0	0	0	0	0
FocnCong_v001316	Cong_superscaffold_1	101.03	1.44	0.57	0	27.81	0	116.46		23.2	1.37	0.66	0	34.69	0	23.94
FocnCong_v001317	Cong_superscaffold_1	68.7	0	0	0	8.9	0	0		16.69	0	0	0	10.32	0	0
FocnCong_v001318	Cong_superscaffold_1	4.2	0	0	0	18.67	0	0		4	0	0	0	16.65	0	0
FocnCong_v001319	Cong_superscaffold_1	0.2	0	2.55	0	0	0	0		0.18	0	4.42	0	0	0	0
FocnCong_v001320	Cong_superscaffold_1	11.45	0.27	0	0	0.28	0	0.63		8.03	0.25	0	0	0.48	0	1.25
FocnCong_v001321	Cong_superscaffold_1	48.74	31.1	33.87	0	43.85	0	4.65		27.89	8.85	24.31	0	75.95	0	9.3
FocnCong_v001322	Cong_superscaffold_1	625.88	71.14	117.92	60.24	361.81	31.67	73.2		162.6	26.04	24.21	57.24	148.81	70.82	38.27
FocnCong_v001323	Cong_superscaffold_1	12.82	7.34	7.7	15.62	9.18	0	0		5.77	4.68	5.31	27.05	7.67	0	0
FocnCong_v001324	Cong_superscaffold_1	5.71	2.69	4.91	2.53	4.22	0	10.55		5.19	1.16	5	4.37	7.3	0	21.1
FocnCong_v001325	Cong_superscaffold_1	0.89	0	0	0	0	0	0		1	0	0	0	0	0	0
FocnCong_v001326	Cong_superscaffold_1	21.72	5.98	10.35	0	2.51	0	0		9.99	5.21	2.42	0	2.19	0	0
FocnCong_v001327	Cong_superscaffold_1	3.46	0.63	1.62	0	2.08	0	33.23		2.17	0.55	2.46	0	3.6	0	50.57
FocnCong_v001328	Cong_superscaffold_1	41.39	2.49	3.11	0	1.56	0	0		14.85	3.01	2.88	0	2.71	0	0
FocnCong_v001329	Cong_superscaffold_1	0	0.25	0	0	0	0	0		0	0.44	0	0	0	0	0
FocnCong_v001330	Cong_superscaffold_1	1.93	0.58	0.46	0	0.93	4.73	3.32		0.32	0.5	0.41	0	1.02	10.57	4.25
FocnCong_v001331	Cong_superscaffold_1	0	0	0	0	0	0	0		0	0	0	0	0	0	0
FocnCong_v001332	Cong_superscaffold_1	0	0.37	1	0	0	0	0		0	0.64	1.72	0	0	0	0
FocnCong_v001333	Cong_superscaffold_1	1.42	1.08	0.29	0	0	0	0		1.27	0.67	0.25	0	0	0	0
FocnCong_v001334	Cong_superscaffold_1	12.84	1.54	0	0	52.79	2.52	110.93		7.78	1.42	0	0	47.17	5.63	93.19
FocnCong_v001335	Cong_superscaffold_1	9.52	0.42	0.82	0	5	0	0		3.23	0.74	0.96	0	6.34	0	0
FocnCong_v001336	Cong_superscaffold_1	32.36	27.53	89.97	3.65	19.53	0	19.54		10.55	6.37	29.48	6.31	18.75	0	18.21
FocnCong_v001337	Cong_superscaffold_1	95.44	24.43	77.86	0	5.94	14.94	24.35		8.95	11.47	17.17	0	6.9	33.41	20.11
FocnCong_v001338	Cong_superscaffold_1	37.01	2.87	21.71	0	0	0	1.28		13.19	1.14	10.83	0	0	0	2.56
FocnCong_v001339	Cong_superscaffold_1	10.89	0.34	0.79	0	1.1	0	0.41		5.07	0.26	0.86	0	1.91	0	0.83
FocnCong_v001340	Cong_superscaffold_1	1.87	1.3	2.63	0	0	0	0		2.42	1.47	2.96	0	0	0	0
FocnCong_v001341	Cong_superscaffold_1	0.6	0.14	1.76	0	0	0	20.8		1.03	0.24	2.64	0	0	0	41.6
FocnCong_v001342	Cong_superscaffold_1	1.59	0.62	0.28	0	0.74	4.97	2.79		0.31	0.55	0.32	0	0.77	8.53	2.93
FocnCong_v001343	Cong_superscaffold_1	1.01	0.07	0	0	0	0	0		1.12	0.12	0	0	0	0	0
FocnCong_v001344	Cong_superscaffold_1	0.79	0.57	0.11	3.53	0.98	0	0		0.81	0.73	0.2	6.11	1.7	0	0
FocnCong_v001345	Cong_superscaffold_1	0.39	0	1.06	0	0.6	0	0		0.68	0	1.83	0	1.03	0	0
FocnCong_v001346	Cong_superscaffold_1	0.08	0.76	0.4	54.11	59.99	34.87	47.51		0.13	1.33	0.35	16.66	52.93	51.73	35.56
FocnCong_v001347	Cong_superscaffold_1	5.43	2.39	14.1	13	9.53	8.23	30.51		4.69	1.57	2.78	22.51	10.92	18.41	36.06
FocnCong_v001348	Cong_superscaffold_1	0	0	1.32	0	0.81	0	7.19		0	0	2.29	0	1.4	0	14.38
FocnCong_v001349	Cong_superscaffold_1	0	0	0	0	0	0	0		0	0	0	0	0	0	0
FocnCong_v001350	Cong_superscaffold_1	10.18	0	0	0	2.04	0	0		3.59	0	0	0	3.53	0	0
FocnCong_v001351	Cong_superscaffold_1	1.95	0.66	0.86	2.46	1.96	0	0.44		1.63	0.96	0.37	4.27	3.4	0	0.88
FocnCong_v001352	Cong_superscaffold_1	0.89	0	0	0	3.62	0	0		1.34	0	0	0	6.26	0	0
FocnCong_v001353	Cong_superscaffold_1	11.08	0.32	0	0	0	0	0		0.5	0.56	0	0	0	0	0
FocnCong_v001354	Cong_superscaffold_1	5.91	0	0	0	2.94	0	0		3.13	0	0	0	5.09	0	0
FocnCong_v001355	Cong_superscaffold_1	6.98	0.04	0.58	0	0	0	0		2.77	0.06	0.54	0	0	0	0
FocnCong_v001356	Cong_superscaffold_1	856.37	1.13	6.14	5.73	23.42	0	21.45		128.19	1.25	10.64	9.93	20.76	0	39.4
FocnCong_v001357	Cong_superscaffold_1	124.54	20.94	42.18	13.5	653.31	0	12.53		55.17	10.12	7.53	23.39	508.74	0	16
FocnCong_v001358	Cong_superscaffold_1	0	0	0	0	0.62	0	0		0	0	0	0	1.08	0	0
FocnCong_v001359	Cong_superscaffold_1	43.09	43.41	25.26	0	28.4	0	69.56		19.52	12.45	7.13	0	13.75	0	51.28
FocnCong_v001360	Cong_superscaffold_1	0.3	0	0	0	0	0	0		0.52	0	0	0	0	0	0
FocnCong_v001361	Cong_superscaffold_1	0	0	0	0	0	0	0		0	0	0	0	0	0	0
FocnCong_v001362	Cong_superscaffold_1	2.04	0	0.49	0	11.8	0	0		2.42	0	0.48	0	7.44	0	0
FocnCong_v001363	Cong_superscaffold_1	0	0	0	0	0	0	0		0	0	0	0	0	0	0
FocnCong_v001364	Cong_superscaffold_1	0.99	0	0.09	0	0.43	0	0		0.89	0	0.15	0	0.75	0	0
FocnCong_v001365	Cong_superscaffold_1	6.18	0.19	0	0	1.06	0	0		1.36	0.33	0	0	0.92	0	0
FocnCong_v001366	Cong_superscaffold_1	1.88	0.45	0.91	0	0	0	0		3.26	0.77	1.58	0	0	0	0
FocnCong_v001367	Cong_superscaffold_1	3.04	0	0	0	3.65	0	0		0.51	0	0	0	6.31	0	0
FocnCong_v001368	Cong_superscaffold_1	22.33	0	0	0	0	0	0.49		6.99	0	0	0	0	0	0.99
FocnCong_v001369	Cong_superscaffold_1	0	0	0.26	0	1.88	0	0		0	0	0.44	0	3.26	0	0
FocnCong_v001370	Cong_superscaffold_1	0	0	0	13	10.21	0	2.33		0	0	0	22.52	12.7	0	4.66
FocnCong_v001371	Cong_superscaffold_1	5.11	0.45	0	4.15	0.66	0	0		4.67	0.46	0	7.2	1.15	0	0
FocnCong_v001372	Cong_superscaffold_1	5.67	1	4.03	0	0	0	0		4.22	1.08	3.49	0	0	0	0
FocnCong_v001373	Cong_superscaffold_1	5.11	6.53	20.47	0	15.94	0	0		3.07	3.83	31.53	0	27.61	0	0
FocnCong_v001374	Cong_superscaffold_1	6.63	1.91	1.38	0	0	0	0		1.96	1.11	2.39	0	0	0	0
FocnCong_v001375	Cong_superscaffold_1	0.63	0.39	0.57	0	9.56	0	1.65		0.75	0.34	0.99	0	11.34	0	3.3
FocnCong_v001376	Cong_superscaffold_1	122.32	330.43	220.79	0	16.3	0	22.01		58.28	80.88	53.21	0	19.52	0	26.99
FocnCong_v001377	Cong_superscaffold_1	0.07	0.52	2.16	0	0	0	0		0.12	0.61	1.93	0	0	0	0
FocnCong_v001378	Cong_superscaffold_1	49.16	100.13	64.2	15	17.62	18.33	26.18		23.02	24.75	14.67	25.97	16.22	40.99	13.5
FocnCong_v001379	Cong_superscaffold_1	7.13	8.82	4.43	0	7.47	0	0.92		3.2	4.44	2.21	0	11.29	0	1.83
FocnCong_v001380	Cong_superscaffold_1	0.54	2.32	1.1	6.35	0	0	0		0.93	1.43	0.56	11	0	0	0
FocnCong_v001381	Cong_superscaffold_1	0	0	0.34	0	0	0	0		0	0	0.59	0	0	0	0
FocnCong_v001382	Cong_superscaffold_1	0.15	0.49	0	0	0	0	0		0.26	0.57	0	0	0	0	0
FocnCong_v001383	Cong_superscaffold_1	0.79	0	0	7.6	33.86	60.57	61.39		1.37	0	0	13.17	58.65	135.45	57.6
FocnCong_v001384	Cong_superscaffold_1	4.48	38.33	46.25	42.55	114.24	95.14	90.67		0.86	6.79	7.66	57.42	86.65	164.33	85.25
FocnCong_v001385	Cong_superscaffold_1	0	0	0	0	0	0	0		0	0	0	0	0	0	0
FocnCong_v001386	Cong_superscaffold_1	0.34	1.15	0	0	0.91	0	0		0.1	0.57	0	0	1.58	0	0
FocnCong_v001387	Cong_superscaffold_1	0	13.49	8.15	0	0	0	0		0	7.86	4.61	0	0	0	0
FocnCong_v001388	Cong_superscaffold_1	38.07	82.54	232.13	0	34.71	0	7.39		22.52	11.5	29.91	0	55.23	0	14.77
FocnCong_v001389	Cong_superscaffold_1	58.55	24.61	58.8	0	9.73	47.85	4.2		26.89	9.94	8.12	0	7.09	107.01	8.4
FocnCong_v001390	Cong_superscaffold_1	2.82	0	0	0	0	0	0		4.89	0	0	0	0	0	0
FocnCong_v001391	Cong_superscaffold_1	0	0	0	0	0	0	0		0	0	0	0	0	0	0
FocnCong_v001392	Cong_superscaffold_1	4.1	0	2.03	0	0	0	5.49		1.5	0	3.52	0	0	0	10.99
FocnCong_v001393	Cong_superscaffold_1	8.87	0	0	0	3.89	0	0		4.51	0	0	0	3.61	0	0
FocnCong_v001394	Cong_superscaffold_1	74.09	52.56	131.9	43.18	255.36	36.15	110.25		61.27	4.34	38.77	54.73	194.69	49.5	68.08
FocnCong_v001395	Cong_superscaffold_1	41.94	17.02	23.73	0	6.04	0	4.45		14.8	8.24	14.71	0	8.54	0	8.89
FocnCong_v001396	Cong_superscaffold_1	20.11	4.16	4.34	7.45	2.96	10.05	11.03		6.74	3.62	3.47	8.58	1.49	22.47	16.3
FocnCong_v001397	Cong_superscaffold_1	6.74	5.76	3.46	0	2.06	0	0		4.04	3.44	5.32	0	3.57	0	0
FocnCong_v001398	Cong_superscaffold_1	50.49	18.64	51.41	6.16	41.63	0	8.5		16.92	11.36	30.66	10.68	27.89	0	17
FocnCong_v001399	Cong_superscaffold_1	0	0	0	0	0	0	0		0	0	0	0	0	0	0
FocnCong_v001400	Cong_superscaffold_1	0.71	0	0	0	0	0	0		0.92	0	0	0	0	0	0
FocnCong_v001401	Cong_superscaffold_1	0	1.39	0	0	0	0	0		0	2.4	0	0	0	0	0
FocnCong_v001402	Cong_superscaffold_1	0.81	0.41	0	0	0	0	0		1.41	0.72	0	0	0	0	0
FocnCong_v001403	Cong_superscaffold_1	1.12	0	0	25.29	11.12	0	0		1.17	0	0	43.8	19.26	0	0
FocnCong_v001404	Cong_superscaffold_1	0	0	0	0	3.05	26.28	0		0	0	0	0	5.29	58.75	0
FocnCong_v001405	Cong_superscaffold_1	0	0.14	1.84	0	5.48	0	13.55		0	0.25	3.2	0	9.5	0	27.09
FocnCong_v001406	Cong_superscaffold_1	12.48	9.07	6.06	12.04	80.79	0	82.23		5.13	5.33	3.85	20.86	51.4	0	56.9
FocnCong_v001407	Cong_superscaffold_1	0	0	0	0	0	0	0		0	0	0	0	0	0	0
FocnCong_v001408	Cong_superscaffold_1	1.13	0.32	0	0	0	0	0		1.54	0.55	0	0	0	0	0
FocnCong_v001409	Cong_superscaffold_1	5.47	0.28	0	0	0	0	0		5.24	0.48	0	0	0	0	0
FocnCong_v001410	Cong_superscaffold_1	0	0	0	0	8.37	0	0		0	0	0	0	14.5	0	0
FocnCong_v001411	Cong_superscaffold_1	15.58	0.69	1.67	0	70.82	0	0		17.1	0.82	1.92	0	99.13	0	0
FocnCong_v001412	Cong_superscaffold_1	0	0	0	0	0	0	0		0	0	0	0	0	0	0
FocnCong_v001413	Cong_superscaffold_1	0	0	0	0	0	0	0		0	0	0	0	0	0	0
FocnCong_v001414	Cong_superscaffold_1	0	0	0	0	0	0	0.56		0	0	0	0	0	0	1.13
FocnCong_v001415	Cong_superscaffold_1	0	0	0	0	0	0	0		0	0	0	0	0	0	0
FocnCong_v001416	Cong_superscaffold_1	0	0	0	0	0	0	0		0	0	0	0	0	0	0
FocnCong_v001417	Cong_superscaffold_1	0.7	0.1	0.75	0	2.75	0	0.89		1.21	0.17	0.82	0	4.77	0	1.77
FocnCong_v001418	Cong_superscaffold_1	0.07	0.83	6.19	0	0	0	0		0.13	0.4	4.23	0	0	0	0
FocnCong_v001419	Cong_superscaffold_1	0.14	2.59	2.73	0	0	0	5.56		0.24	4.2	1.92	0	0	0	11.12
FocnCong_v001420	Cong_superscaffold_1	0	1.36	19.33	0	0	0	0		0	1.68	10.63	0	0	0	0
FocnCong_v001421	Cong_superscaffold_1	0	0.26	0	0	0	0	0		0	0.45	0	0	0	0	0
FocnCong_v001422	Cong_superscaffold_1	87.36	39.8	14.59	4.67	17.78	96.04	63.93		57.25	4.61	4.33	4.05	10.79	166.51	15.09
FocnCong_v001423	Cong_superscaffold_1	9.19	2.68	10.2	0	0	0	15.19		4.27	1.73	2.15	0	0	0	16.93
FocnCong_v001424	Cong_superscaffold_1	3.52	0.03	0.33	0	0	0	0.46		1.54	0.05	0.57	0	0	0	0.91
FocnCong_v001425	Cong_superscaffold_1	0.67	0	0	0	0	0	0		0.18	0	0	0	0	0	0
FocnCong_v001426	Cong_superscaffold_1	34.76	0.16	0	2.66	6.7	0	0		23.35	0.28	0	2.36	11.61	0	0
FocnCong_v001427	Cong_superscaffold_1	62.87	2.12	0.8	0	9.44	0	0.93		18.32	0.71	1.39	0	12.3	0	1.87
FocnCong_v001428	Cong_superscaffold_1	7.81	8.28	8.27	0	1.31	27.33	0		2.04	4.99	6.97	0	2.27	61.12	0
FocnCong_v001429	Cong_superscaffold_1	0	1.49	0.5	0	0	0	0		0	1.36	0.86	0	0	0	0
FocnCong_v001430	Cong_superscaffold_1	8.37	11.44	13.73	0	3	0	0		6.01	2.52	9.62	0	5.19	0	0
FocnCong_v001431	Cong_superscaffold_1	15.45	2.48	2.27	0	6.13	0	0		3.97	0.29	2.08	0	5.96	0	0
FocnCong_v001432	Cong_superscaffold_1	34.2	4.53	1.27	21.79	1.9	0	20.57		4.09	4.83	1.17	34.61	2.46	0	25.75
FocnCong_v001433	Cong_superscaffold_1	2.03	0	0	0	0.36	0	0		2.91	0	0	0	0.63	0	0
FocnCong_v001434	Cong_superscaffold_1	0	0	0	0	0	0	0.46		0	0	0	0	0	0	0.92
FocnCong_v001435	Cong_superscaffold_1	2.65	0.25	0.38	0	0	0	0		2.06	0.43	0.65	0	0	0	0
FocnCong_v001436	Cong_superscaffold_1	2.4	0	0	0	0	0	0		1.91	0	0	0	0	0	0
FocnCong_v001437	Cong_superscaffold_1	0.37	0	0	0	0	0	0		0.65	0	0	0	0	0	0
FocnCong_v001438	Cong_superscaffold_1	0	0	0	0	0	0	0		0	0	0	0	0	0	0
FocnCong_v001439	Cong_superscaffold_1	0.33	0.1	0	0	0	1.12	0		0.56	0.17	0	0	0	2.51	0
FocnCong_v001440	Cong_superscaffold_1	6.34	1.99	5.37	2.04	3	0	7.81		2.05	0.96	4.25	3.54	1.63	0	7.62
FocnCong_v001441	Cong_superscaffold_1	34.95	17.46	63.58	11.45	52.22	37.53	63.58		9.31	1.56	26.28	13.2	20.83	52.89	67.88
FocnCong_v001442	Cong_superscaffold_1	0	0	0	0	0	0	0		0	0	0	0	0	0	0
FocnCong_v001443	Cong_superscaffold_1	1.63	0.85	0.6	0	0.54	0	1.43		0.63	1.46	0.65	0	0.93	0	2.86
FocnCong_v001444	Cong_superscaffold_1	10.08	11.42	14.27	0	18.41	0	2.92		5.9	5.53	9.08	0	14.88	0	5.83
FocnCong_v001445	Cong_superscaffold_1	5.25	0.28	0.34	0	2.33	0	3.76		3.47	0.29	0.58	0	1.49	0	5.72
FocnCong_v001446	Cong_superscaffold_1	0	0	0	0	26.91	0	29		0	0	0	0	40.52	0	55.76
FocnCong_v001447	Cong_superscaffold_1	0	0	0	0	0	0	0		0	0	0	0	0	0	0
FocnCong_v001448	Cong_superscaffold_1	0	0	0	0	0	0	0		0	0	0	0	0	0	0
FocnCong_v001449	Cong_superscaffold_1	74.09	10.41	21.19	0	14.21	0	56.07		45.02	5.05	15.62	0	16.13	0	65.9
FocnCong_v001450	Cong_superscaffold_1	313.33	180.67	54.91	19.56	127.69	254.48	337.91		150.49	36.97	67.32	21.42	89.55	254.3	165.73
FocnCong_v001451	Cong_superscaffold_1	0	0.45	0	0	1.98	0	1.75		0	0.78	0	0	2.71	0	3.51
FocnCong_v001452	Cong_superscaffold_1	0.66	0.21	0	0	0.69	0	0.61		0.63	0.36	0	0	1.2	0	1.23
FocnCong_v001453	Cong_superscaffold_1	233.76	100.95	59.47	363.56	409.22	155.92	95.39		143.26	59.84	39.78	177.04	214.05	141.89	62.39
FocnCong_v001454	Cong_superscaffold_1	0	1.23	0	0	0	0	0		0	1.88	0	0	0	0	0
FocnCong_v001455	Cong_superscaffold_1	8.16	27.39	28.95	0	90.03	0	2.45		14.14	17.64	32.35	0	114.47	0	4.89
FocnCong_v001456	Cong_superscaffold_1	2.68	6	4.88	0	0	0	0		0.4	2.46	3.64	0	0	0	0
FocnCong_v001457	Cong_superscaffold_1	0.15	219.47	225.69	0	0	0	0		0.14	68.32	67.41	0	0	0	0
FocnCong_v001458	Cong_superscaffold_1	159.5	19.11	21	3.2	35.41	8.15	25.4		70.27	14.7	3.9	3.17	22.34	13.75	20.2
FocnCong_v001459	Cong_superscaffold_1	22.08	14.05	23.05	0	0	0	1.62		7.2	1.61	9.52	0	0	0	3.25
FocnCong_v001460	Cong_superscaffold_1	48.36	77.65	94.3	0	4.31	0	5.07		20.12	50.74	44.09	0	7.46	0	10.13
FocnCong_v001461	Cong_superscaffold_1	7.39	3.06	12.55	0	18.1	0	0		5.28	2.37	12.5	0	29.9	0	0
FocnCong_v001462	Cong_superscaffold_1	0	9.56	17.92	0	3.39	5.3	17.39		0	5.67	14.92	0	5.88	11.86	19.49
FocnCong_v001463	Cong_superscaffold_1	0.38	0.93	2.66	0	0	0	0		0.36	1.27	4.61	0	0	0	0
FocnCong_v001464	Cong_superscaffold_1	3.28	1.24	1.57	0	8.11	0	0		2.65	1.1	2.14	0	10.01	0	0
FocnCong_v001465	Cong_superscaffold_1	0	0	0	0	0	0	0		0	0	0	0	0	0	0
FocnCong_v001466	Cong_superscaffold_1	0	0	0	0	0	0	0		0	0	0	0	0	0	0
FocnCong_v001467	Cong_superscaffold_1	0	0	0	0	0	0	0		0	0	0	0	0	0	0
FocnCong_v001468	Cong_superscaffold_1	0	0	0	0	0	0	0		0	0	0	0	0	0	0
FocnCong_v001469	Cong_superscaffold_1	1.06	0	0	0	0	0	0		0.57	0	0	0	0	0	0
FocnCong_v001470	Cong_superscaffold_1	0	0.86	0	0	0	0	0		0	1.49	0	0	0	0	0
FocnCong_v001471	Cong_superscaffold_1	9.61	3.17	8.51	0	0	0	0		5.98	1.62	7.69	0	0	0	0
FocnCong_v001472	Cong_superscaffold_1	90.83	47.39	19.91	0	1.88	0	0		13.84	27.27	8.83	0	1.93	0	0
FocnCong_v001473	Cong_superscaffold_1	60.29	223.86	284.24	170.01	560.11	364.24	763.42		14.56	58.09	168.68	149.51	61.68	234.72	268.34
FocnCong_v001474	Cong_superscaffold_1	134.67	58.1	116.2	409.5	358.18	193.7	60.05		24.91	14.72	62.15	289.26	165.1	115.96	38.25
FocnCong_v001475	Cong_superscaffold_1	0	0	0	0	0	0	0		0	0	0	0	0	0	0
FocnCong_v001476	Cong_superscaffold_1	0.32	5.81	18.33	0	0	0	0		0.55	1.5	13.47	0	0	0	0
FocnCong_v001477	Cong_superscaffold_1	0	16.33	27.54	0	0	0	0		0	7.13	7.74	0	0	0	0
FocnCong_v001478	Cong_superscaffold_1	65.05	0.12	0	0	0	0	0		9.18	0.2	0	0	0	0	0
FocnCong_v001479	Cong_superscaffold_1	0	0	0	0	0	0	0		0	0	0	0	0	0	0
FocnCong_v001480	Cong_superscaffold_1	0.85	0	0	0	24.69	0	4.38		1.47	0	0	0	30.3	0	8.76
FocnCong_v001481	Cong_superscaffold_1	1.56	0.11	0.38	31.25	29.63	17.4	49.16		2.71	0.19	0.66	35.27	23.41	26.97	50.55
FocnCong_v001482	Cong_superscaffold_1	0.15	0	0	0	0	0	0		0.27	0	0	0	0	0	0
FocnCong_v001483	Cong_superscaffold_1	3.68	3.66	1.39	0	22.27	0	33.88		1.29	3.07	1.71	0	14.3	0	22.57
FocnCong_v001484	Cong_superscaffold_1	7.02	27.74	32.54	0	4.96	0	8.32		8.85	9.34	4.33	0	4.6	0	7.69
FocnCong_v001485	Cong_superscaffold_1	6.21	42.31	106.28	0	4.35	0	0		6.5	7.57	18.44	0	7.53	0	0
FocnCong_v001486	Cong_superscaffold_1	5.08	95.76	232.4	0	6.82	0	10.37		7.73	25.61	35.5	0	10.71	0	18.11
FocnCong_v001487	Cong_superscaffold_1	13.78	193.53	120.86	0	10.57	11.94	12.54		7.53	122.95	22.42	0	8.53	26.71	15.54
FocnCong_v001488	Cong_superscaffold_1	1.23	48.51	136.3	0	2.97	0	17.99		2.13	16.14	49.65	0	3.14	0	33.94
FocnCong_v001489	Cong_superscaffold_1	0	0.04	0	0	0.96	0	2.04		0	0.08	0	0	1.26	0	2.65
FocnCong_v001490	Cong_superscaffold_1	12.29	8.6	4.63	0	9.28	0	2.52		5.33	6.2	4.83	0	13.16	0	5.05
FocnCong_v001491	Cong_superscaffold_1	0.77	0.46	2.12	0	1.57	0	0		0.92	0.45	3.67	0	2.73	0	0
FocnCong_v001492	Cong_superscaffold_1	515.26	438.27	802.94	528.37	689.99	504.64	751.39		139.4	216.35	205.48	486.68	247.66	481.58	357.02
FocnCong_v001493	Cong_superscaffold_1	16.12	5.54	6.99	0	7.7	0	4.02		20.59	4.3	0.98	0	13.33	0	8.03
FocnCong_v001494	Cong_superscaffold_1	64.58	2.85	5.2	0	18.79	0	10.23		17.75	1.18	4.36	0	31.36	0	15.11
FocnCong_v001495	Cong_superscaffold_1	0.56	9.16	6.84	2.17	19.24	0	18.26		0.51	2.3	3.47	3.76	10.36	0	21.62
FocnCong_v001496	Cong_superscaffold_1	0.88	9.76	5.44	0	8.97	0	0		1.3	6.69	4.97	0	12.7	0	0
FocnCong_v001497	Cong_superscaffold_1	0.58	10.29	13.36	0	1.58	0	0		1.01	8.2	10.65	0	2.73	0	0
FocnCong_v001498	Cong_superscaffold_1	0	27.02	20.74	0	11.28	0	0.94		0	21.99	14.11	0	9.79	0	1.88
FocnCong_v001499	Cong_superscaffold_1	0	19.72	15.61	0	23.37	10.94	1.22		0	14.21	15.65	0	7.02	24.47	2.43
FocnCong_v001500	Cong_superscaffold_1	0	86.03	70.05	3.45	9.01	0	0		0	84.96	41.15	5.97	13.19	0	0
FocnCong_v001501	Cong_superscaffold_1	47.61	6.65	16.72	3.14	6.11	0	62.19		27.9	4.27	2.12	5.43	10.58	0	79.57
FocnCong_v001502	Cong_superscaffold_1	0.35	0	0	0	0	0	4.71		0.36	0	0	0	0	0	6.37
FocnCong_v001503	Cong_superscaffold_1	0	0	0	0	0	0	0		0	0	0	0	0	0	0
FocnCong_v001504	Cong_superscaffold_1	0	0.46	0	0	0	0	0		0	0.8	0	0	0	0	0
FocnCong_v001505	Cong_superscaffold_1	0.32	0	0	0	0	0	0		0.34	0	0	0	0	0	0
FocnCong_v001506	Cong_superscaffold_1	0	0	0	0	0	0	0		0	0	0	0	0	0	0
FocnCong_v001507	Cong_superscaffold_1	1.58	0	0.51	0	0.38	0	0.51		0.34	0	0.6	0	0.66	0	1.02
FocnCong_v001508	Cong_superscaffold_1	0.15	0.56	0	0	0	0	6.01		0.26	0.66	0	0	0	0	12.03
FocnCong_v001509	Cong_superscaffold_1	162.72	35.68	100.83	137.54	142.53	203.64	639.53		105.88	19.8	63.59	153.07	64.65	184.27	143.42
FocnCong_v001510	Cong_superscaffold_1	0	0	0	0	0	0	0		0	0	0	0	0	0	0
FocnCong_v001511	Cong_superscaffold_1	6.83	0	0	0	0	0	37.22		1.77	0	0	0	0	0	56.96
FocnCong_v001512	Cong_superscaffold_1	0	0	0	0	0	0	0		0	0	0	0	0	0	0
FocnCong_v001513	Cong_superscaffold_1	1.02	0	0.85	0	0	0	0		1.28	0	1.17	0	0	0	0
FocnCong_v001514	Cong_superscaffold_1	13.55	1.99	1.03	0	7.93	0	29.6		2.86	1.91	1.78	0	13.73	0	48.27
FocnCong_v001515	Cong_superscaffold_1	94.86	8.41	41.37	0	2.17	0	13.5		39.21	5.07	7.9	0	3.76	0	27
FocnCong_v001516	Cong_superscaffold_1	38.92	2.05	0	0	24.43	0	78.79		13.42	2.87	0	0	42.32	0	149.14
FocnCong_v001517	Cong_superscaffold_1	0	0	0	0	0	0	0		0	0	0	0	0	0	0
FocnCong_v001518	Cong_superscaffold_1	0	0	0	0	0	0	0		0	0	0	0	0	0	0
FocnCong_v001519	Cong_superscaffold_1	1.94	0.19	3.78	0	0	0	0		1.66	0.33	1.05	0	0	0	0
FocnCong_v001520	Cong_superscaffold_1	2.66	0.26	0	0	0	0	0		1.3	0.45	0	0	0	0	0
FocnCong_v001521	Cong_superscaffold_1	12.03	0.82	0.29	8.24	97.2	16.26	31.69		5.56	1.24	0.51	14.27	50.67	24.78	32.16
FocnCong_v001522	Cong_superscaffold_1	594.11	51.29	73.87	30.63	153.16	184.34	901.05		283.66	19.22	20.38	53.05	243.48	306.94	809.62
FocnCong_v001523	Cong_superscaffold_1	0	0	0	0	0	0	0		0	0	0	0	0	0	0
FocnCong_v001524	Cong_superscaffold_1	0	0	0	0	0	0	0		0	0	0	0	0	0	0
FocnCong_v001525	Cong_superscaffold_1	0.92	0.23	0	0	0	0	0		0.8	0.4	0	0	0	0	0
FocnCong_v001526	Cong_superscaffold_1	0.13	0	0	0	0.57	0	20.82		0.22	0	0	0	0.99	0	25.78
FocnCong_v001527	Cong_superscaffold_1	8.61	2.15	2.04	0	2.83	0	5.09		2	2.08	0.97	0	4.11	0	10.19
FocnCong_v001528	Cong_superscaffold_1	1.39	0.13	0.49	0	0	0	0		0.53	0.23	0.85	0	0	0	0
FocnCong_v001529	Cong_superscaffold_1	0.26	0.42	0.55	0	0	0	0		0.45	0.37	0.6	0	0	0	0
FocnCong_v001530	Cong_superscaffold_1	4.21	0	0	0	7.81	0	3.35		2.63	0	0	0	13.53	0	6.69
FocnCong_v001531	Cong_superscaffold_1	55.78	0	0.76	0	19.42	0	3.67		13.39	0	0.38	0	11.45	0	5.7
FocnCong_v001532	Cong_superscaffold_1	1.55	6.93	3.71	0	0	0	0		2.24	3.55	5.96	0	0	0	0
FocnCong_v001533	Cong_superscaffold_1	0	0	0	0	0.48	0	0		0	0	0	0	0.83	0	0
FocnCong_v001534	Cong_superscaffold_1	0.4	0.29	0	0	0	0	0		0.69	0.35	0	0	0	0	0
FocnCong_v001535	Cong_superscaffold_1	0.5	0	0	0	9.36	0	0		0.87	0	0	0	8.13	0	0
FocnCong_v001536	Cong_superscaffold_1	0	0	0	0	0	0	0		0	0	0	0	0	0	0
FocnCong_v001537	Cong_superscaffold_1	0	0	0	0	0	0	0		0	0	0	0	0	0	0
FocnCong_v001538	Cong_superscaffold_1	0	0	0	0	0	0	0		0	0	0	0	0	0	0
FocnCong_v001539	Cong_superscaffold_1	0	0.3	0	0	0	0	0		0	0.52	0	0	0	0	0
FocnCong_v001540	Cong_superscaffold_1	0.32	0	0	0	0	0	0		0.55	0	0	0	0	0	0
FocnCong_v001541	Cong_superscaffold_1	0	0	0	0	0	0	0		0	0	0	0	0	0	0
FocnCong_v001542	Cong_superscaffold_1	0	0	0	0	0	0	0		0	0	0	0	0	0	0
FocnCong_v001543	Cong_superscaffold_1	0.27	0.07	0	7.74	0	0	0		0.46	0.12	0	13.4	0	0	0
FocnCong_v001544	Cong_superscaffold_1	1.91	0	0	0	0	0	23.5		2.7	0	0	0	0	0	45.91
FocnCong_v001545	Cong_superscaffold_1	5.91	2.89	0	0	0	0	0		2.08	1.43	0	0	0	0	0
FocnCong_v001546	Cong_superscaffold_1	11.18	6.51	9.6	0	72.89	0	33.47		6.62	3.62	7.09	0	103.75	0	56.08
FocnCong_v001547	Cong_superscaffold_1	4.46	0.06	0	0	0	0	0		3.28	0.1	0	0	0	0	0
FocnCong_v001548	Cong_superscaffold_1	0	0	0.08	0	0	0	0		0	0	0.14	0	0	0	0
FocnCong_v001549	Cong_superscaffold_1	5.03	2.13	1.51	0	0	0	0		5.81	1.15	1.82	0	0	0	0
FocnCong_v001550	Cong_superscaffold_1	0.39	0	0	0	0	0	0		0.68	0	0	0	0	0	0
FocnCong_v001551	Cong_superscaffold_1	0	0	0	0	0	0	0		0	0	0	0	0	0	0
FocnCong_v001552	Cong_superscaffold_1	0	0	0	0	0	0	0		0	0	0	0	0	0	0
FocnCong_v001553	Cong_superscaffold_1	0	0	0	0	0	0	0		0	0	0	0	0	0	0
FocnCong_v001554	Cong_superscaffold_1	0.62	0	0	0	0	0	0		1.07	0	0	0	0	0	0
FocnCong_v001555	Cong_superscaffold_1	0	0	0	0	0	0	0		0	0	0	0	0	0	0
FocnCong_v001556	Cong_superscaffold_1	0	0	0	0	0	0	0		0	0	0	0	0	0	0
FocnCong_v001557	Cong_superscaffold_1	26.2	0.53	3.86	0	5.39	0	0		4.27	0.91	3.48	0	6.11	0	0
FocnCong_v001558	Cong_superscaffold_1	0.11	0.35	0.88	0	13.39	0	1.36		0.19	0.16	1.07	0	8.28	0	2.72
FocnCong_v001559	Cong_superscaffold_1	0.23	0.07	0	0	1.39	0	0		0.39	0.12	0	0	2.4	0	0
FocnCong_v001560	Cong_superscaffold_1	0	0	0	0	0	0	0		0	0	0	0	0	0	0
FocnCong_v001561	Cong_superscaffold_1	7.74	1	0	8.62	10.98	0	22.2		10.17	1.26	0	14.93	19.02	0	31.5
FocnCong_v001562	Cong_superscaffold_1	0	0	0	0	0	0	0		0	0	0	0	0	0	0
FocnCong_v001563	Cong_superscaffold_1	0	0	0	0	0	0	0		0	0	0	0	0	0	0
FocnCong_v001564	Cong_superscaffold_1	0	0.16	3.73	43.06	5.66	0	1.39		0	0.28	1.57	74.58	5.44	0	2.77
FocnCong_v001565	Cong_superscaffold_1	0	0.16	1.42	0	0	0	0		0	0.28	1.92	0	0	0	0
FocnCong_v001566	Cong_superscaffold_1	0.41	0.31	0	0	0	0	0		0.71	0.53	0	0	0	0	0
FocnCong_v001567	Cong_superscaffold_1	0	0	0	0	0	0	0		0	0	0	0	0	0	0
FocnCong_v001568	Cong_superscaffold_1	9.38	0.86	7.49	6.85	23.35	7.47	72.54		2.74	0.41	4.72	11.87	30.63	16.71	67.39
FocnCong_v001569	Cong_superscaffold_1	0	0	0	0	0	0	0		0	0	0	0	0	0	0
FocnCong_v001570	Cong_superscaffold_1	0	0	0	0	0	0	0		0	0	0	0	0	0	0
FocnCong_v001571	Cong_superscaffold_1	9.22	0.18	0	0	0	0	0		2.69	0.19	0	0	0	0	0
FocnCong_v001572	Cong_superscaffold_1	1.15	3.63	5.47	0	0	0	0		1.31	1.36	2.93	0	0	0	0
FocnCong_v001573	Cong_superscaffold_1	0	0	0	0	0	0	0		0	0	0	0	0	0	0
FocnCong_v001574	Cong_superscaffold_1	7.74	1.73	7.74	0	54.89	0	0		4.12	1.15	5.58	0	3.78	0	0
FocnCong_v001575	Cong_superscaffold_1	2.8	1.87	1.17	1.38	9.07	0	2.55		0.98	0.94	0.33	2.39	6.4	0	3.17
FocnCong_v001576	Cong_superscaffold_1	0.51	0.19	1.47	0	12.01	6.68	10.1		0.69	0.32	1.34	0	11.69	14.93	17.23
FocnCong_v001577	Cong_superscaffold_1	7.37	7.68	3.26	63.81	31.37	59.55	54.99		4.5	4.4	2	110.53	31.35	82.24	75.56
FocnCong_v001578	Cong_superscaffold_1	27.55	11.36	5.15	0	4.57	0	6.34		6.18	6.85	3.99	0	3.85	0	8.74
FocnCong_v001579	Cong_superscaffold_1	5.48	4.94	6.77	1.66	4.85	0	0.59		3.65	1.08	7.48	2.88	8.39	0	1.17
FocnCong_v001580	Cong_superscaffold_1	17.06	5.81	3.63	1.13	13.92	16.06	8.06		4.99	3.72	0.83	1.96	11.58	23.42	7.47
FocnCong_v001581	Cong_superscaffold_1	0.33	1.85	2.33	0	0.37	0	0		0.57	1.44	2.47	0	0.64	0	0
FocnCong_v001582	Cong_superscaffold_1	3.21	3.36	4.35	0	45.71	0	0		2.37	2.82	4.91	0	49.07	0	0
FocnCong_v001583	Cong_superscaffold_1	34.83	1.86	6.05	0	4.81	0	4.46		23.07	2.93	7.85	0	8.32	0	7.14
FocnCong_v001584	Cong_superscaffold_1	0	0	0	0	0	0	0		0	0	0	0	0	0	0
FocnCong_v001585	Cong_superscaffold_1	10.24	3.85	7.37	0	1.23	0	10.55		3.78	1.42	5.52	0	2.13	0	13.58
FocnCong_v001586	Cong_superscaffold_1	0	0	0	0	0	0	0		0	0	0	0	0	0	0
FocnCong_v001587	Cong_superscaffold_1	2.12	0.63	0	54.84	0	0	0		2.97	1.1	0	94.99	0	0	0
FocnCong_v001588	Cong_superscaffold_1	0	0	0	0	0	0	0		0	0	0	0	0	0	0
FocnCong_v001589	Cong_superscaffold_1	0	0	0.13	0	0	0	0		0	0	0.23	0	0	0	0
FocnCong_v001590	Cong_superscaffold_1	19.49	0.84	15.35	0	30.94	0	0		2.8	1.07	7.01	0	27.54	0	0
FocnCong_v001591	Cong_superscaffold_1	0.33	0	0	0	0	0	0		0.58	0	0	0	0	0	0
FocnCong_v001592	Cong_superscaffold_1	0.63	4.08	7.99	5.06	0	0	2.42		0.84	1.47	3.83	8.77	0	0	4.84
FocnCong_v001593	Cong_superscaffold_1	4.45	21.87	28.18	61.36	1.23	35.55	4.21		2.42	5.2	18.74	41.56	1.34	48.7	7.05
FocnCong_v001594	Cong_superscaffold_1	0.39	0	2.76	0	0	0	0		0.47	0	1.36	0	0	0	0
FocnCong_v001595	Cong_superscaffold_1	0	0.12	1.94	0	0	0	0		0	0.21	3.36	0	0	0	0
FocnCong_v001596	Cong_superscaffold_1	0	0	0	0	0	0	0		0	0	0	0	0	0	0
FocnCong_v001597	Cong_superscaffold_1	2.24	0.14	0.11	0	0	0	0		1.72	0.24	0.19	0	0	0	0
FocnCong_v001598	Cong_superscaffold_1	0	0	0	0	0	0	0		0	0	0	0	0	0	0
FocnCong_v001599	Cong_superscaffold_1	2.98	1.9	1.65	0	0	0	0		4.65	1.82	2.85	0	0	0	0
FocnCong_v001600	Cong_superscaffold_1	34.58	1.3	6.14	13.81	0	0	0		20.72	0.34	3.94	23.92	0	0	0
FocnCong_v001601	Cong_superscaffold_1	1.79	1.74	4.58	6.11	1.44	0	0		1.61	2.32	7.93	5.62	1.26	0	0
FocnCong_v001602	Cong_superscaffold_1	7.16	1.5	1.21	33.25	27.15	50.42	5.32		3.14	1.77	1.2	57.59	24.31	68.76	5.67
FocnCong_v001603	Cong_superscaffold_1	3.54	3.06	2.67	33.37	38.74	35.16	169.17		4.59	2.88	3.17	32.44	31.49	74.51	80.14
FocnCong_v001604	Cong_superscaffold_1	36.71	2.63	1.66	3.2	12.41	0.53	3.5		5.93	1.33	1.15	2.79	9.29	1.19	4.73
FocnCong_v001605	Cong_superscaffold_1	14.92	2.08	9.6	0	20.09	0	4.03		8.38	2.08	8.34	0	30.68	0	5.65
FocnCong_v001606	Cong_superscaffold_1	1	1.39	0.83	0	1.13	0	3.65		1.74	1.22	1.03	0	1.96	0	7.3
FocnCong_v001607	Cong_superscaffold_1	0.13	0	0.45	0	0	0	4.85		0.22	0	0.78	0	0	0	9.69
FocnCong_v001608	Cong_superscaffold_1	40.02	28.15	40.76	0	94.47	0	0		12.01	21.47	10.63	0	45.01	0	0
FocnCong_v001609	Cong_superscaffold_1	0	0	0	0	18.25	0	58.23		0	0	0	0	31.6	0	42.23
FocnCong_v001610	Cong_superscaffold_1	0	0	0	0	0	0	0		0	0	0	0	0	0	0
FocnCong_v001611	Cong_superscaffold_1	0	0	0	0	0	0	0		0	0	0	0	0	0	0
FocnCong_v001612	Cong_superscaffold_1	0	0	0	0	0	0	0		0	0	0	0	0	0	0
FocnCong_v001613	Cong_superscaffold_1	0	0	0	0	0	0	0		0	0	0	0	0	0	0
FocnCong_v001614	Cong_superscaffold_1	0	0	0	0	0	0	0		0	0	0	0	0	0	0
FocnCong_v001615	Cong_superscaffold_1	0	0	0	0	0	0	0		0	0	0	0	0	0	0
FocnCong_v001616	Cong_superscaffold_1	0	0	0	0	0	0	0		0	0	0	0	0	0	0
FocnCong_v001617	Cong_superscaffold_1	8.3	6.42	8.71	0	0	0	0		2.79	2.93	8.56	0	0	0	0
FocnCong_v001618	Cong_superscaffold_1	45.8	29.25	8.81	0	28.71	0	11.89		30.93	13.24	5.79	0	21.77	0	20.45
FocnCong_v001619	Cong_superscaffold_1	2.96	2.43	4.36	0	0.33	0	0		3.39	2.71	3.48	0	0.57	0	0
FocnCong_v001620	Cong_superscaffold_1	11.51	7.5	27.37	0	4.26	0	31.03		5.62	1.19	17.19	0	4.08	0	50.76
FocnCong_v001621	Cong_superscaffold_1	0.4	1.2	19.57	0	18.48	0	0		0.7	1.02	7.62	0	17.02	0	0
FocnCong_v001622	Cong_superscaffold_1	0	0	0	0	0	0	0		0	0	0	0	0	0	0
FocnCong_v001623	Cong_superscaffold_1	0	0	0	0	68.58	0	23.79		0	0	0	0	49.96	0	22.2
FocnCong_v001624	Cong_superscaffold_1	0	0	0	0	12.55	0	5.81		0	0	0	0	15.46	0	11.62
FocnCong_v001625	Cong_superscaffold_1	5.59	0	0	0	0	0	0		5.68	0	0	0	0	0	0
FocnCong_v001626	Cong_superscaffold_1	0.48	0	0	0	0	0	0		0.49	0	0	0	0	0	0
FocnCong_v001627	Cong_superscaffold_1	1.43	0	0	0	3.54	0	0		1.58	0	0	0	6.13	0	0
FocnCong_v001628	Cong_superscaffold_1	35.48	0.51	0.41	0	10.8	0	0		20.8	0.57	0.47	0	14.08	0	0
FocnCong_v001629	Cong_superscaffold_1	0	0	0	0	0	0	0		0	0	0	0	0	0	0
FocnCong_v001630	Cong_superscaffold_1	0.33	0.77	0	0	0	26.46	6.75		0.58	1.33	0	0	0	59.18	13.5
FocnCong_v001631	Cong_superscaffold_1	0.08	0	0.71	0	0.3	0	0		0.13	0	1.24	0	0.52	0	0
FocnCong_v001632	Cong_superscaffold_1	0	0	0	0	0	0	1.05		0	0	0	0	0	0	2.09
FocnCong_v001633	Cong_superscaffold_1	8.94	2.08	1.67	0	0	0	24.74		6.64	2.78	1.14	0	0	0	45.49
FocnCong_v001634	Cong_superscaffold_1	2.92	0.11	1.13	0	0	0	0		2.21	0.18	1.97	0	0	0	0
FocnCong_v001635	Cong_superscaffold_1	0	0.12	8.69	4.03	227.37	1.44	87.42		0	0.2	7.4	6.99	105.73	3.22	56.67
FocnCong_v001636	Cong_superscaffold_1	29.93	1.76	6	0	0	0	0		12.2	0.91	4.59	0	0	0	0
FocnCong_v001637	Cong_superscaffold_1	9.33	4.21	4.21	0	0	0	2.53		9.01	3.67	4.2	0	0	0	5.07
FocnCong_v001638	Cong_superscaffold_1	0	0	0	0	11.5	0	0.42		0	0	0	0	14.8	0	0.84
FocnCong_v001639	Cong_superscaffold_1	0	0	0	0	228.62	0	1.28		0	0	0	0	187.46	0	2.56
FocnCong_v001640	Cong_superscaffold_1	53.28	2.02	3.22	0	2.67	0	4.07		12.76	1.51	2.37	0	4.63	0	8.13
FocnCong_v001641	Cong_superscaffold_1	2.66	0.24	0.12	8.95	0.48	0	2.55		0.79	0.41	0.21	15.5	0.82	0	5.1
FocnCong_v001642	Cong_superscaffold_1	0	0	0	0	0	10.38	0		0	0	0	0	0	23.2	0
FocnCong_v001643	Cong_superscaffold_1	0.19	0	0	0	4.75	0	6.49		0.33	0	0	0	5.85	0	12.98
FocnCong_v001644	Cong_superscaffold_1	0.52	0	0	0	0	0	0		0.9	0	0	0	0	0	0
FocnCong_v001645	Cong_superscaffold_1	1.38	0	0.34	0	39.67	0	0		1.26	0	0.6	0	37.59	0	0
FocnCong_v001646	Cong_superscaffold_1	43.66	2.8	3.75	13.55	14.25	0	2.91		16.87	0.45	3.48	23.47	7.43	0	5.82
FocnCong_v001647	Cong_superscaffold_1	0	0	0	0	0	0	0		0	0	0	0	0	0	0
FocnCong_v001648	Cong_superscaffold_1	0.33	0.49	0	0	0	0	0		0.57	0.85	0	0	0	0	0
FocnCong_v001649	Cong_superscaffold_1	17.18	0	0	0	0.84	0	0		13.54	0	0	0	1.46	0	0
FocnCong_v001650	Cong_superscaffold_1	0	0	0	0	0	0	0.89		0	0	0	0	0	0	1.77
FocnCong_v001651	Cong_superscaffold_1	0	0	0	0	0	0	0		0	0	0	0	0	0	0
FocnCong_v001652	Cong_superscaffold_1	3.5	2.09	1.3	0	9.1	47.73	2.31		3.91	1.42	1.33	0	7.04	106.72	4.62
FocnCong_v001653	Cong_superscaffold_1	0	0	0	0	1.25	3.06	0		0	0	0	0	1.19	6.84	0
FocnCong_v001654	Cong_superscaffold_1	0	0	0	0	0	0	0		0	0	0	0	0	0	0
FocnCong_v001655	Cong_superscaffold_1	0.7	0	0	0	28.61	0	1.56		1.22	0	0	0	31.22	0	3.13
FocnCong_v001656	Cong_superscaffold_1	55.61	0	0.41	0	5.27	0	7.11		18.47	0	0.48	0	5.05	0	8.71
FocnCong_v001657	Cong_superscaffold_1	15.54	0	0	0	0	0	0		8.31	0	0	0	0	0	0
FocnCong_v001658	Cong_superscaffold_1	0.55	0	0	0	0	0	0		0.58	0	0	0	0	0	0
FocnCong_v001659	Cong_superscaffold_1	0	0	0	0	0	0	0		0	0	0	0	0	0	0
FocnCong_v001660	Cong_superscaffold_1	0	0	0	0	0	0	0		0	0	0	0	0	0	0
FocnCong_v001661	Cong_superscaffold_1	1.15	0.21	0.62	0	19.2	0	3.13		0.45	0.2	1.08	0	12.86	0	6.27
FocnCong_v001662	Cong_superscaffold_1	0.28	0.04	0.33	0	20.92	0	2.83		0.25	0.07	0.56	0	16.03	0	5.66
FocnCong_v001663	Cong_superscaffold_1	1.13	0.98	1.56	12.15	10.31	6.94	0		1.01	1.55	0.85	18.82	6.35	15.53	0
FocnCong_v001664	Cong_superscaffold_1	1.59	0	0.56	15.81	33.49	28.64	0.5		1.79	0	0.97	27.38	54.3	64.03	1
FocnCong_v001665	Cong_superscaffold_1	0	0	0	0	17.37	0	0.98		0	0	0	0	24.24	0	1.96
FocnCong_v001666	Cong_superscaffold_1	0	0	0	0	0	0	0		0	0	0	0	0	0	0
FocnCong_v001667	Cong_superscaffold_1	0	0	0	0	0	0	0		0	0	0	0	0	0	0
FocnCong_v001668	Cong_superscaffold_1	0.17	0	2.43	0	0	0	0		0.29	0	2.1	0	0	0	0
FocnCong_v001669	Cong_superscaffold_1	0	0.35	0	0	0	0	0		0	0.33	0	0	0	0	0
FocnCong_v001670	Cong_superscaffold_1	0	0.32	0	1.98	0.28	0	0		0	0.55	0	3.44	0.48	0	0
FocnCong_v001671	Cong_superscaffold_1	7.74	0.22	0.92	7.43	0	0	0		8.75	0.37	1.59	12.88	0	0	0
FocnCong_v001672	Cong_superscaffold_1	100.01	23.86	25.94	12.71	39.02	0	14.11		14.51	15.22	9.41	14.54	34.3	0	15.24
FocnCong_v001673	Cong_superscaffold_1	17.05	13.05	18.59	0	23.81	0	13.93		0.9	6.97	9.78	0	35.06	0	27.87
FocnCong_v001674	Cong_superscaffold_1	0	0	0	0	12.78	0	5.81		0	0	0	0	11.13	0	10.87
FocnCong_v001675	Cong_superscaffold_1	306.89	10.65	15.15	173.16	46.09	46	276.62		212.72	4.41	1.71	115.52	33.89	99.06	109.72
FocnCong_v001676	Cong_superscaffold_1	1.01	0.63	0	0	0.75	0	9.81		1.31	0.94	0	0	0.83	0	10.37
FocnCong_v001677	Cong_superscaffold_1	51.81	0.53	0	0	0	0	21.03		36.74	0.46	0	0	0	0	42.06
FocnCong_v001678	Cong_superscaffold_1	0	0	0	0	0	0	0		0	0	0	0	0	0	0
FocnCong_v001679	Cong_superscaffold_1	0	0.93	0	21.74	17.16	2.93	55.04		0	1.26	0	27.7	25.88	6.54	25.55
FocnCong_v001680	Cong_superscaffold_1	51.06	9.92	21.06	0	2.92	0	0		40.6	3.93	15.81	0	2.55	0	0
FocnCong_v001681	Cong_superscaffold_1	123.36	0.07	1.95	0	23.28	0	4.34		44.37	0.12	3.37	0	22.02	0	8.68
FocnCong_v001682	Cong_superscaffold_1	65.48	1.12	0	25.03	26.72	0	1.12		38.22	1.53	0	43.34	21.04	0	2.24
FocnCong_v001683	Cong_superscaffold_1	0.1	0	0	0	0	0	0		0.17	0	0	0	0	0	0
FocnCong_v001684	Cong_superscaffold_1	0.85	0	0	0	3.44	0	0		0.24	0	0	0	5.95	0	0
FocnCong_v001685	Cong_superscaffold_1	0	0	0	0	0	0	0		0	0	0	0	0	0	0
FocnCong_v001686	Cong_superscaffold_1	0	0	0	0	0	0	0		0	0	0	0	0	0	0
FocnCong_v001687	Cong_superscaffold_1	0	0.33	0	0	0	0	0		0	0.57	0	0	0	0	0
FocnCong_v001688	Cong_superscaffold_1	0	0	0	0	0	0	1.52		0	0	0	0	0	0	3.05
FocnCong_v001689	Cong_superscaffold_1	0	0	0	0	0	0	0		0	0	0	0	0	0	0
FocnCong_v001690	Cong_superscaffold_1	0	0	0	0	0	0	0		0	0	0	0	0	0	0
FocnCong_v001691	Cong_superscaffold_1	0.2	0.25	0	0	0	0	0		0.24	0.22	0	0	0	0	0
FocnCong_v001692	Cong_superscaffold_1	4.17	0.33	0.35	0	0.45	0	0.25		1.52	0.26	0.15	0	0.77	0	0.5
FocnCong_v001693	Cong_superscaffold_1	29.17	0.91	2.28	0	21.76	2.91	21.95		10.43	0.35	1.51	0	24.17	6.5	31.03
FocnCong_v001694	Cong_superscaffold_1	23.76	11.14	10.68	0	32.08	37.24	13.57		7.51	7.29	10.01	0	30.42	83.28	20.61
FocnCong_v001695	Cong_superscaffold_1	6.4	1.3	4.49	5.61	22.46	0	8.63		4.05	1.34	5.79	9.71	21.69	0	11.34
FocnCong_v001696	Cong_superscaffold_1	0.05	0.23	0	0	0.21	0	0		0.08	0.4	0	0	0.36	0	0
FocnCong_v001697	Cong_superscaffold_1	1.57	0.33	0.24	0	87.34	0	10.36		1.12	0.57	0.42	0	54.51	0	12.28
FocnCong_v001698	Cong_superscaffold_1	0	0	0	0	0	0	0		0	0	0	0	0	0	0
FocnCong_v001699	Cong_superscaffold_1	0	0	0	0	0	0	8.65		0	0	0	0	0	0	17.3
FocnCong_v001700	Cong_superscaffold_1	0	0	0	0	0	0	0		0	0	0	0	0	0	0
FocnCong_v001701	Cong_superscaffold_1	0	0.19	0	0	0	0	0		0	0.33	0	0	0	0	0
FocnCong_v001702	Cong_superscaffold_1	1.25	0.57	6.61	0	2.18	0	0		1.2	0.99	8.78	0	3.78	0	0
FocnCong_v001703	Cong_superscaffold_1	0.39	0.13	0	0	0	0	0		0.68	0.22	0	0	0	0	0
FocnCong_v001704	Cong_superscaffold_1	9.1	0	0	0	0	0	0		3.89	0	0	0	0	0	0
FocnCong_v001705	Cong_superscaffold_1	4.02	0	0	0	0.89	0	3.62		3.25	0	0	0	1.53	0	7.25
FocnCong_v001706	Cong_superscaffold_1	7.34	0	0	0	0.78	0	10.05		4.67	0	0	0	1.35	0	15.57
FocnCong_v001707	Cong_superscaffold_1	1.08	0	0	0	0	0	0		1.5	0	0	0	0	0	0
FocnCong_v001708	Cong_superscaffold_1	0.43	0	5.59	0	0	0	0		0.74	0	6.7	0	0	0	0
FocnCong_v001709	Cong_superscaffold_1	3.68	3.1	0	8.55	11.16	0	1.23		3.45	2.23	0	14.81	14.67	0	2.45
FocnCong_v001710	Cong_superscaffold_1	10.99	22.63	14.96	0	0	0	0		7.93	18.5	10.56	0	0	0	0
FocnCong_v001711	Cong_superscaffold_1	16.58	29.58	51.53	0	6.33	0	6.95		5.52	9.17	6.78	0	8.95	0	12.64
FocnCong_v001712	Cong_superscaffold_1	0	0	0	0	48.35	0	17.72		0	0	0	0	30.47	0	35.44
FocnCong_v001713	Cong_superscaffold_1	0	0	0	0	0	0	0		0	0	0	0	0	0	0
FocnCong_v001714	Cong_superscaffold_1	0	0	0	0	8.57	0	5.26		0	0	0	0	8.76	0	6.77
FocnCong_v001715	Cong_superscaffold_1	0	0	0	0	0	0	0		0	0	0	0	0	0	0
FocnCong_v001716	Cong_superscaffold_1	405.12	1638.43	1265.81	0	148.46	0	14.07		368.38	789.15	305.37	0	179.38	0	17.56
FocnCong_v001717	Cong_superscaffold_1	0.56	0.34	8.27	0	0	0	0		0.97	0.02	8.75	0	0	0	0
FocnCong_v001718	Cong_superscaffold_1	2.77	1.12	5.47	0	14.4	0	0		0.88	0.58	5.7	0	10.16	0	0
FocnCong_v001719	Cong_superscaffold_1	194.06	51.36	56.29	24.97	118.66	10.6	140.73		32.27	42.84	6.05	5.61	32.86	16.9	26.14
FocnCong_v001720	Cong_superscaffold_1	3.91	2.36	15.34	0	0	0	0		1.72	2.05	13.97	0	0	0	0
FocnCong_v001721	Cong_superscaffold_1	0.56	0.46	5.74	0	0	0	0		0.97	0.79	5.64	0	0	0	0
FocnCong_v001722	Cong_superscaffold_1	23.93	20.68	21.82	4.2	15.72	0	1.97		4.26	7.8	24.33	7.27	18.89	0	3.94
FocnCong_v001723	Cong_superscaffold_1	111.71	304.31	301.17	17	204.38	88.23	212.16		23.49	305.89	299.16	29.45	109.41	197.29	158.08
FocnCong_v001724	Cong_superscaffold_1	13.01	12.59	113.02	13.21	1.68	0	2.16		4	1.82	69.53	22.88	2.91	0	4.33
FocnCong_v001725	Cong_superscaffold_1	0	0	0	0	0	0	0		0	0	0	0	0	0	0
FocnCong_v001726	Cong_superscaffold_1	0	0.23	0	0	0	0	0		0	0.4	0	0	0	0	0
FocnCong_v001727	Cong_superscaffold_1	31.41	32.95	4.78	0	41	169.52	56.11		25.97	21.48	2.73	0	19.29	177.23	43.59
FocnCong_v001728	Cong_superscaffold_1	5.03	0.55	2.41	0	2.58	0	0		1.99	0.65	1.34	0	4.46	0	0
FocnCong_v001729	Cong_superscaffold_1	3.88	0	0	0	0	0	12.47		2.82	0	0	0	0	0	24.93
FocnCong_v001730	Cong_superscaffold_1	10.69	13.81	3.08	0	0	0	2.12		3.66	6.99	1.71	0	0	0	4.24
FocnCong_v001731	Cong_superscaffold_1	15.95	46.9	43.89	0	25.28	0	0		3.67	19.91	23.36	0	27.01	0	0
FocnCong_v001732	Cong_superscaffold_1	13.45	22.95	30.13	4.68	22.22	2.97	57.34		0.23	8.88	21.25	8.11	19.56	6.64	91.79
FocnCong_v001733	Cong_superscaffold_1	23.87	0.22	6.56	0	0	0	0		20.89	0.38	11.36	0	0	0	0
FocnCong_v001734	Cong_superscaffold_1	0.08	0.38	0	4.95	0	0	0		0.13	0.65	0	8.57	0	0	0
FocnCong_v001735	Cong_superscaffold_1	0	0	0.72	0	0	0	0		0	0	1.25	0	0	0	0
FocnCong_v001736	Cong_superscaffold_1	9.27	0.76	0.62	0	0.85	0	0.42		1.66	0.19	0.38	0	1.48	0	0.84
FocnCong_v001737	Cong_superscaffold_1	2.46	4.08	1.25	0	0	0	0		2.48	3.83	2.17	0	0	0	0
FocnCong_v001738	Cong_superscaffold_1	3325.8	10379.9	7412.12	320.52	1147.82	210.91	271.81		2221.33	2863.24	2538.06	158.32	242.92	308.33	85.01
FocnCong_v001739	Cong_superscaffold_1	3.86	15.98	8.01	0	0.85	0	0		2.61	3.59	7.61	0	1.47	0	0
FocnCong_v001740	Cong_superscaffold_1	2.2	5.44	9.95	4.07	2.43	0	14.51		3.1	0.69	4.34	7.04	2.12	0	20.7
FocnCong_v001741	Cong_superscaffold_1	2.08	0.31	0.36	0	0.44	0	0		1.28	0.37	0.62	0	0.76	0	0
FocnCong_v001742	Cong_superscaffold_1	0	0	0	0	0	0	0		0	0	0	0	0	0	0
FocnCong_v001743	Cong_superscaffold_1	62.48	33.32	72.17	0	25.36	0	60.95		23.22	7.31	45.41	0	14.63	0	31.49
FocnCong_v001744	Cong_superscaffold_1	1.65	2.24	0.7	0	3.44	0	0		1.02	2.98	1.22	0	5.96	0	0
FocnCong_v001745	Cong_superscaffold_1	0	1.18	0.34	0	0	0	0		0	1.21	0.59	0	0	0	0
FocnCong_v001746	Cong_superscaffold_1	0	0	0	0	0	0	0		0	0	0	0	0	0	0
FocnCong_v001747	Cong_superscaffold_1	0.66	0.12	0	0	0	0	0		0.69	0.2	0	0	0	0	0
FocnCong_v001748	Cong_superscaffold_1	47.6	74.73	44.86	0	12.53	18.07	1.22		16.37	2.17	4.93	0	18.32	40.41	2.43
FocnCong_v001749	Cong_superscaffold_1	0	0	0	0	0	0	0		0	0	0	0	0	0	0
FocnCong_v001750	Cong_superscaffold_1	0	0	0	0	0	0	0		0	0	0	0	0	0	0
FocnCong_v001751	Cong_superscaffold_1	3.2	0	0	0	0	0	0		1.93	0	0	0	0	0	0
FocnCong_v001752	Cong_superscaffold_1	38.28	9.04	3.18	16.76	4.56	0	10.02		21.83	5.81	0.69	29.03	4.32	0	11.16
FocnCong_v001753	Cong_superscaffold_1	92.02	14.14	19.91	0	19.99	5.94	19.24		31.79	5.63	13.15	0	26.49	13.28	20.76
FocnCong_v001754	Cong_superscaffold_1	0.47	0	0	0	0	0	0		0.81	0	0	0	0	0	0
FocnCong_v001755	Cong_superscaffold_1	1.24	0	0	0	0	0	0		0.45	0	0	0	0	0	0
FocnCong_v001756	Cong_superscaffold_1	1933.09	4499.66	2047.58	73.83	445.77	101.22	275.64		1118.23	831.46	1570.13	37.07	41.3	157.91	92.43
FocnCong_v001757	Cong_superscaffold_1	0.83	0.18	0.14	0	0.7	0	0		1.18	0.32	0.25	0	1.2	0	0
FocnCong_v001758	Cong_superscaffold_1	18.33	21.26	33.96	0	3.13	0	0.7		4.75	1.04	12.88	0	2.71	0	1.4
FocnCong_v001759	Cong_superscaffold_1	2.4	13.79	7.29	1.03	0	0	0		1.89	9.33	5.31	1.79	0	0	0
FocnCong_v001760	Cong_superscaffold_1	33.93	351	447.71	0	78.3	30.35	96.96		10.73	140.13	117.01	0	44.35	67.87	52.14
FocnCong_v011194	Cong_superscaffold_2	0	0	0	0	0	0	0		0	0	0	0	0	0	0
FocnCong_v011195	Cong_superscaffold_2	0	0.28	0	0	0	0	0		0	0.48	0	0	0	0	0
FocnCong_v011196	Cong_superscaffold_2	8.18	9.9	28.57	13.37	16.24	0	0		2.08	6.72	16.22	23.16	20.29	0	0
FocnCong_v011197	Cong_superscaffold_2	0	0	0	0	0	0	0		0	0	0	0	0	0	0
FocnCong_v011198	Cong_superscaffold_2	1.06	0.22	0	0	1.32	0	0		0.9	0.38	0	0	2.28	0	0
FocnCong_v011199	Cong_superscaffold_2	0	0	0	0	0	0	0		0	0	0	0	0	0	0
FocnCong_v011200	Cong_superscaffold_2	11.6	0	0	0	13.99	0	4.08		4.89	0	0	0	24.23	0	5.31
FocnCong_v011201	Cong_superscaffold_2	31.22	0.07	0	7.06	13.59	0	1.27		22.11	0.12	0	12.23	13.52	0	2.53
FocnCong_v011202	Cong_superscaffold_2	25.76	0	1.15	0	1.1	0	17.22		7.48	0	2	0	0.96	0	34.44
FocnCong_v011203	Cong_superscaffold_2	73.89	0.33	0.26	0	31	63.47	0.46		36.55	0.57	0.45	0	21.43	138.25	0.93
FocnCong_v011204	Cong_superscaffold_2	23.7	8.43	2.13	0	0	0	0		17.88	8.37	1.31	0	0	0	0
FocnCong_v011205	Cong_superscaffold_2	14.35	4.72	2.97	0	1.47	0	0.28		9.67	2.28	2.47	0	2.55	0	0.55
FocnCong_v011206	Cong_superscaffold_2	43.86	0	0	0	4.09	0	0.7		43.37	0	0	0	3.77	0	1.39
FocnCong_v011207	Cong_superscaffold_2	3.26	0	0.1	0	0	0	0		3.39	0	0.18	0	0	0	0
FocnCong_v011208	Cong_superscaffold_2	13.02	0	0	0	1.15	0	0		5.34	0	0	0	2	0	0
FocnCong_v011209	Cong_superscaffold_2	22.42	0	0	0	22.09	0	0		7.8	0	0	0	19.96	0	0
FocnCong_v011210	Cong_superscaffold_2	0	0.02	0.08	0.71	0	0	0		0	0.04	0.13	1.23	0	0	0
FocnCong_v011211	Cong_superscaffold_2	0	0	0	0	0	0	0		0	0	0	0	0	0	0
FocnCong_v011212	Cong_superscaffold_2	1.56	0.18	0.48	0	0	0	1.55		1.57	0.31	0.82	0	0	0	3.1
FocnCong_v011213	Cong_superscaffold_2	0	0	0	0	0	0	0		0	0	0	0	0	0	0
FocnCong_v011214	Cong_superscaffold_2	14.48	8.38	5.57	0.79	13.56	0	12		3.19	4.45	4.53	1.36	3.9	0	12.53
FocnCong_v011215	Cong_superscaffold_2	0.63	0	0	0	8.34	0	0.88		0.75	0	0	0	4.99	0	1.77
FocnCong_v011216	Cong_superscaffold_2	158.43	33.07	80	0	4.2	3.43	89.28		29.01	10.2	19.97	0	3.66	7.68	84.84
FocnCong_v011217	Cong_superscaffold_2	18.2	7.97	7.31	0	0	0	6.13		10.74	9.54	7.23	0	0	0	12.27
FocnCong_v011218	Cong_superscaffold_2	34.93	35.31	35.63	6.38	78.88	0.83	62.42		4.26	13.66	11.66	7.92	40.1	1.85	11.7
FocnCong_v011219	Cong_superscaffold_2	2.65	3.08	0	0	0	0	0		2.42	5.34	0	0	0	0	0
FocnCong_v011220	Cong_superscaffold_2	11.43	35.03	56.72	0	6.48	0	3.01		8.3	14	11.14	0	8.45	0	6.02
FocnCong_v011221	Cong_superscaffold_2	0	0	0	0	0	0	0		0	0	0	0	0	0	0
FocnCong_v011222	Cong_superscaffold_2	0	0	0	0	0	0	0		0	0	0	0	0	0	0
FocnCong_v011223	Cong_superscaffold_2	45.97	53.75	97.5	44.72	217.12	190.63	301.65		30.19	23.43	84.72	44.44	57.36	271.08	195.31
FocnCong_v011224	Cong_superscaffold_2	1.54	0	0	0	0	0	0		2.66	0	0	0	0	0	0
FocnCong_v011225	Cong_superscaffold_2	0.2	0	0.24	0	0	0	0		0.35	0	0.41	0	0	0	0
FocnCong_v011226	Cong_superscaffold_2	0	0	0	0	0	0	0		0	0	0	0	0	0	0
FocnCong_v011227	Cong_superscaffold_2	0	0	0	0	0	0	0		0	0	0	0	0	0	0
FocnCong_v011228	Cong_superscaffold_2	0	0	0	0	0.23	0	0		0	0	0	0	0.39	0	0
FocnCong_v011229	Cong_superscaffold_2	0.08	0.14	0	0	0	0	0		0.14	0.24	0	0	0	0	0
FocnCong_v011230	Cong_superscaffold_2	0	0	0	0	0	0	0		0	0	0	0	0	0	0
FocnCong_v011231	Cong_superscaffold_2	37.72	21.22	8.42	0	45.54	27.34	26.69		11.79	15.81	8.85	0	30.47	61.13	27.29
FocnCong_v011232	Cong_superscaffold_2	1.65	1.2	1.54	0	1.06	0	0		0.37	1.1	2.66	0	1.84	0	0
FocnCong_v011233	Cong_superscaffold_2	0.67	4.37	1.36	89.48	171.39	48.46	2.43		1.15	6.33	2.35	154.98	59.14	108.36	4.86
FocnCong_v011234	Cong_superscaffold_2	62.76	65.82	30.72	791.96	2230.8	675	260.7		33.18	86.15	53.2	501.99	94.45	645.51	140.42
FocnCong_v011235	Cong_superscaffold_2	0	0	0	0	53.01	0	0		0	0	0	0	21.64	0	0
FocnCong_v011236	Cong_superscaffold_2	0.06	0.6	0.35	0	23.48	0	0		0.1	1.03	0.35	0	29.56	0	0
FocnCong_v011237	Cong_superscaffold_2	2.83	4.97	11.99	0	16.58	0	20.06		4.9	4.91	11.5	0	19.72	0	29.62
FocnCong_v011238	Cong_superscaffold_2	1.55	0	8.72	0	0	0	0		2.68	0	13.08	0	0	0	0
FocnCong_v011239	Cong_superscaffold_2	3.86	4.09	4.48	0	19.88	9.8	9.95		2.94	0.95	1.28	0	23.31	21.92	12.71
FocnCong_v011240	Cong_superscaffold_2	1.92	1.92	8.2	40.06	124.27	0	21.55		1.83	1.83	2.76	69.39	71.99	0	30.11
FocnCong_v011241	Cong_superscaffold_2	0.5	0.31	0.32	1.54	7.31	0	23.76		0.23	0.32	0.55	2.68	4.64	0	14.73
FocnCong_v011242	Cong_superscaffold_2	0.42	0.98	0.88	596.21	1636.61	586.92	1422.68		0.72	1.7	1.53	726.58	212.32	874.62	248.84
FocnCong_v011243	Cong_superscaffold_2	0	0.07	3.52	8.31	114.71	16.98	35.78		0	0.12	6.11	14.4	36.84	37.97	36.8
FocnCong_v011244	Cong_superscaffold_2	0	0.14	2.16	10.5	79.91	7.51	122.44		0	0.24	3.75	18.19	84.46	16.79	74.2
FocnCong_v011245	Cong_superscaffold_2	1.3	0.72	0	17.59	50.5	49.47	33.89		1.91	0.67	0	30.46	36.34	48.16	32.78
FocnCong_v011246	Cong_superscaffold_2	0	0	0	0	0	0	0		0	0	0	0	0	0	0
FocnCong_v011247	Cong_superscaffold_2	0	0	0	0	55.48	0	18.2		0	0	0	0	73.19	0	28.92
FocnCong_v011248	Cong_superscaffold_2	0	0	0	0	79.22	0	10.02		0	0	0	0	70.26	0	12.32
FocnCong_v011249	Cong_superscaffold_2	32.78	13.52	25.54	4.3	37.96	17.66	52.91		8.31	6.97	5.6	7.46	15.95	30.5	33.92
FocnCong_v011250	Cong_superscaffold_2	1.93	1.69	3.65	0	3.8	2.31	5.21		1.5	0.63	0.7	0	2.37	5.17	3.5
FocnCong_v011251	Cong_superscaffold_2	0	0.5	3.14	49.48	15.39	0	39.37		0	0.63	4.41	43.12	13.36	0	44.23
FocnCong_v011252	Cong_superscaffold_2	11.33	22.22	60.33	164.53	188.38	196.27	303.96		5.71	14.16	60.64	141.32	111.76	101	149.62
FocnCong_v011253	Cong_superscaffold_2	9.48	3.19	15.11	34.42	159.53	0	118.88		9.73	2.81	9.12	59.61	42.94	0	44.22
FocnCong_v011254	Cong_superscaffold_2	2.02	0	0.23	0	0	0	0		1.38	0	0.41	0	0	0	0
FocnCong_v011255	Cong_superscaffold_2	3.5	0.49	0.81	0	0	0	0		4.97	0.54	1.4	0	0	0	0
FocnCong_v011256	Cong_superscaffold_2	0.8	1.47	5.51	0	0	0	0		0.8	2.16	4.96	0	0	0	0
FocnCong_v011257	Cong_superscaffold_2	0.62	0.62	0	0	0	12.86	0		1.08	1.07	0	0	0	28.75	0
FocnCong_v011258	Cong_superscaffold_2	3.64	0	0	0	0	0	0		4.77	0	0	0	0	0	0
FocnCong_v011259	Cong_superscaffold_2	0	0	0	0	0	0	0.16		0	0	0	0	0	0	0.31
FocnCong_v011260	Cong_superscaffold_2	11.93	4.37	21.79	0	0.94	28.29	3.9		9.97	2.73	7.55	0	0.88	63.26	7.8
FocnCong_v011261	Cong_superscaffold_2	0	0	0	0	0	0	0		0	0	0	0	0	0	0
FocnCong_v011262	Cong_superscaffold_2	0	0	0	0	0	0	0		0	0	0	0	0	0	0
FocnCong_v011263	Cong_superscaffold_2	0	0	0	0	0	0	0		0	0	0	0	0	0	0
FocnCong_v011264	Cong_superscaffold_2	0	0	0	0	0	0	0		0	0	0	0	0	0	0
FocnCong_v011265	Cong_superscaffold_2	0.2	0.17	0	0	0	0	0		0.34	0.29	0	0	0	0	0
FocnCong_v011266	Cong_superscaffold_2	0.06	0	0	0	0	0	0		0.1	0	0	0	0	0	0
FocnCong_v011267	Cong_superscaffold_2	0.23	0	0	0	0	0	0		0.4	0	0	0	0	0	0
FocnCong_v011268	Cong_superscaffold_2	0	0	0	0	0.57	0	6.44		0	0	0	0	0.98	0	12.87
FocnCong_v011269	Cong_superscaffold_2	11.86	0.74	0.15	6.75	6.35	0	3.61		4.14	0.72	0.25	11.69	9.2	0	6.26
FocnCong_v011270	Cong_superscaffold_2	21.07	1.2	3.58	0	10.57	2.65	23.26		6.15	0.5	0.29	0	18.31	5.92	18.08
FocnCong_v011271	Cong_superscaffold_2	0	0	0	0	0	0	0		0	0	0	0	0	0	0
FocnCong_v011272	Cong_superscaffold_2	1.6	0.17	4.35	5.72	26.11	0	0		1.5	0.3	5.9	6.6	20.28	0	0
FocnCong_v011273	Cong_superscaffold_2	0	0	0	0	0	0	0		0	0	0	0	0	0	0
FocnCong_v011274	Cong_superscaffold_2	0	3.05	0.58	0	0	0	0		0	2.19	1	0	0	0	0
FocnCong_v011275	Cong_superscaffold_2	0.07	0.07	0	0	0	0	0		0.13	0.12	0	0	0	0	0
FocnCong_v011276	Cong_superscaffold_2	0.23	0	0	0	0	0	0		0.4	0	0	0	0	0	0
FocnCong_v011277	Cong_superscaffold_2	0	0	0	0	0	0	0		0	0	0	0	0	0	0
FocnCong_v011278	Cong_superscaffold_2	0.78	2.65	0.89	0	0.49	0	0.5		0.14	0.99	0.61	0	0.46	0	0.77
FocnCong_v011279	Cong_superscaffold_2	0	0	0	0	0	0	0		0	0	0	0	0	0	0
FocnCong_v011280	Cong_superscaffold_2	0.12	0	0	0	0	0	18.11		0.2	0	0	0	0	0	18.65
FocnCong_v011281	Cong_superscaffold_2	0	0	0	0	0	0	0		0	0	0	0	0	0	0
FocnCong_v011282	Cong_superscaffold_2	7.94	0.15	1.21	0	0	0	1.84		3.64	0.13	1.33	0	0	0	2.98
FocnCong_v011283	Cong_superscaffold_2	0.32	0	0	0	0	0	0		0.55	0	0	0	0	0	0
FocnCong_v011284	Cong_superscaffold_2	3.16	0.1	0	0	0	0	0		1.34	0.18	0	0	0	0	0
FocnCong_v011285	Cong_superscaffold_2	2.32	0.46	0.21	0	0.47	0	0.17		1.99	0.54	0.23	0	0.81	0	0.34
FocnCong_v011286	Cong_superscaffold_2	67.27	25.75	17	0	58.03	0	100.06		0.15	13.76	8.32	0	10.98	0	75.66
FocnCong_v011287	Cong_superscaffold_2	0	0	0	0	0	0	0		0	0	0	0	0	0	0
FocnCong_v011288	Cong_superscaffold_2	0	0.1	0	0	0	0	0		0	0.09	0	0	0	0	0
FocnCong_v011289	Cong_superscaffold_2	2.85	2.03	0	28.32	14.73	0	0		4.01	2.36	0	49.06	25.51	0	0
FocnCong_v011290	Cong_superscaffold_2	0	0	0	0	0	0	0		0	0	0	0	0	0	0
FocnCong_v011291	Cong_superscaffold_2	1.61	0.42	3.25	0	1.26	0	0.53		1.8	0.59	3.17	0	2.19	0	1.07
FocnCong_v011292	Cong_superscaffold_2	0	0.71	0.1	0	0	0	0		0	0.68	0.18	0	0	0	0
FocnCong_v011293	Cong_superscaffold_2	0	0	0	0	0	0	0		0	0	0	0	0	0	0
FocnCong_v011294	Cong_superscaffold_2	0	0	1.84	0	0	0	0		0	0	3.2	0	0	0	0
FocnCong_v011295	Cong_superscaffold_2	0	0	1.11	0	0.68	0	0		0	0	1.06	0	1.18	0	0
FocnCong_v011296	Cong_superscaffold_2	0	0	0	0	0	0	0		0	0	0	0	0	0	0
FocnCong_v011297	Cong_superscaffold_2	0	0	0	0	0	0	0		0	0	0	0	0	0	0
FocnCong_v011298	Cong_superscaffold_2	0	0	0.08	0	0	0	0		0	0	0.13	0	0	0	0
FocnCong_v011299	Cong_superscaffold_2	1.02	4.11	0	0	0	40.23	0		1.76	7.11	0	0	0	89.97	0
FocnCong_v011300	Cong_superscaffold_2	0	0.03	0	0	0	0	0		0	0.05	0	0	0	0	0
FocnCong_v011301	Cong_superscaffold_2	0.49	0.21	0	0	1.61	0	0		0.54	0.22	0	0	2.8	0	0
FocnCong_v011302	Cong_superscaffold_2	0.27	0	0	0	0	0	0		0.47	0	0	0	0	0	0
FocnCong_v011303	Cong_superscaffold_2	0	0	0	0	0	0	0		0	0	0	0	0	0	0
FocnCong_v011304	Cong_superscaffold_2	0	0	0	0	0	0	0		0	0	0	0	0	0	0
FocnCong_v011305	Cong_superscaffold_2	0	0	0	0	0	0	0		0	0	0	0	0	0	0
FocnCong_v011306	Cong_superscaffold_2	4.2	0	0	0	0	0	0		6.39	0	0	0	0	0	0
FocnCong_v011307	Cong_superscaffold_2	0	0.09	1.9	0	0	0	0		0	0.16	3.3	0	0	0	0
FocnCong_v011308	Cong_superscaffold_2	0.94	0	2.27	0	0	0	0		1.63	0	3.92	0	0	0	0
FocnCong_v011309	Cong_superscaffold_2	0	0	0	0	0	0	0		0	0	0	0	0	0	0
FocnCong_v011310	Cong_superscaffold_2	0.36	0.15	0	0	2.91	0	0		0.32	0.25	0	0	5.05	0	0
FocnCong_v011311	Cong_superscaffold_2	0	0.43	0	0	0	0	0		0	0.48	0	0	0	0	0
FocnCong_v011312	Cong_superscaffold_2	0	1.78	0	0	16.01	0	1.72		0	3.08	0	0	27.73	0	3.44
FocnCong_v011313	Cong_superscaffold_2	2.2	0.13	1.6	0	0	106.33	128.17		3.11	0.23	1.55	0	0	109.08	109.94
FocnCong_v011314	Cong_superscaffold_2	0	0	0	0	0	0	0.16		0	0	0	0	0	0	0.31
FocnCong_v011315	Cong_superscaffold_2	0	0.59	0.4	0	0.51	0	1.15		0	1.01	0.68	0	0.88	0	2.29
FocnCong_v011316	Cong_superscaffold_2	0	0	0	0	4.56	0	0		0	0	0	0	7.9	0	0
FocnCong_v011317	Cong_superscaffold_2	0	0	0	0	0	0	0		0	0	0	0	0	0	0
FocnCong_v011318	Cong_superscaffold_2	1.09	0.63	2.1	3.39	0	0	5.17		0.97	0.19	2.59	5.88	0	0	10.35
FocnCong_v011319	Cong_superscaffold_2	2.83	0.66	2.57	0	2.48	0	57.08		4.91	0.68	4.45	0	4.29	0	97.66
FocnCong_v011320	Cong_superscaffold_2	0	0	0	0	0	0	0		0	0	0	0	0	0	0
FocnCong_v011321	Cong_superscaffold_2	0	0.18	0	0	0.34	0	0		0	0.16	0	0	0.58	0	0
FocnCong_v011322	Cong_superscaffold_2	0.33	0.72	0	0	1.89	0	8.14		0.57	1.25	0	0	3.27	0	16.28
FocnCong_v011323	Cong_superscaffold_2	0.24	0.09	0	0	0	0	0		0.41	0.08	0	0	0	0	0
FocnCong_v011324	Cong_superscaffold_2	6.68	13.9	5.62	0	107.5	0	11.86		4.98	13.37	9.74	0	73.93	0	23.72
FocnCong_v011325	Cong_superscaffold_2	0	0	0	0	0	0	0		0	0	0	0	0	0	0
FocnCong_v011326	Cong_superscaffold_2	0	0.37	0	0	1.66	0	0		0	0.65	0	0	2.88	0	0
FocnCong_v011327	Cong_superscaffold_2	4.6	4.43	10.68	0	0.44	0	0.74		2.2	1.5	8.21	0	0.76	0	1.49
FocnCong_v011328	Cong_superscaffold_2	1.85	28.93	13.77	0	1.05	0	0		3.21	12.55	5.4	0	1.82	0	0
FocnCong_v011329	Cong_superscaffold_2	0	0.13	1.97	0	0	0	0		0	0.23	2.4	0	0	0	0
FocnCong_v011330	Cong_superscaffold_2	0.16	0.12	0	0	0	0	0		0.28	0.21	0	0	0	0	0
FocnCong_v011331	Cong_superscaffold_2	1.32	0	1.91	0	0	0	0		2.29	0	2.72	0	0	0	0
FocnCong_v011332	Cong_superscaffold_2	0	0	0.33	0	0	0	0		0	0	0.57	0	0	0	0
FocnCong_v011333	Cong_superscaffold_2	7.66	12.23	9.36	0	0	0	0		13.27	3.26	16.2	0	0	0	0
FocnCong_v011334	Cong_superscaffold_2	0	0	0	0	0	24.29	1.67		0	0	0	0	0	54.32	3.33
FocnCong_v011335	Cong_superscaffold_2	75.15	38.71	73.2	7.46	101.09	34.1	35.83		45.18	13.65	65.36	12.92	136.89	57.77	45.94
FocnCong_v011336	Cong_superscaffold_2	0	0	0	0	0	0	0		0	0	0	0	0	0	0
FocnCong_v011337	Cong_superscaffold_2	0	0	0	0	0	0	0		0	0	0	0	0	0	0
FocnCong_v011338	Cong_superscaffold_2	0	0.23	0.11	0	0	0	0		0	0.41	0.19	0	0	0	0
FocnCong_v011339	Cong_superscaffold_2	0.26	1.23	0.35	0	0	0	0		0.45	2.13	0.61	0	0	0	0
FocnCong_v011340	Cong_superscaffold_2	0.3	0	0	4.33	0	0	0		0.52	0	0	7.51	0	0	0
FocnCong_v011341	Cong_superscaffold_2	0	0	0	0	0	0	0		0	0	0	0	0	0	0
FocnCong_v011342	Cong_superscaffold_2	0	2.88	0	0	0	0	0		0	1.99	0	0	0	0	0
FocnCong_v011343	Cong_superscaffold_2	0	0	0	0	0	0	0		0	0	0	0	0	0	0
FocnCong_v011344	Cong_superscaffold_2	3.31	0	0	0	0	0	0		5.32	0	0	0	0	0	0
FocnCong_v011345	Cong_superscaffold_2	1.02	1.09	0	0	0	0	0		1.77	1.02	0	0	0	0	0
FocnCong_v011346	Cong_superscaffold_2	0	0.07	0	0	0	0	0		0	0.13	0	0	0	0	0
FocnCong_v011347	Cong_superscaffold_2	1.17	0	0	0	0	0	0		1.53	0	0	0	0	0	0
FocnCong_v011348	Cong_superscaffold_2	0.56	0.09	0	0	0	0	0		0.68	0.16	0	0	0	0	0
FocnCong_v011349	Cong_superscaffold_2	0	0	0	0	0	0	0		0	0	0	0	0	0	0
FocnCong_v011350	Cong_superscaffold_2	0	0	0	0	0	0	0		0	0	0	0	0	0	0
FocnCong_v011351	Cong_superscaffold_2	0.23	0	0.47	0	0	0	0		0.4	0	0.81	0	0	0	0
FocnCong_v011352	Cong_superscaffold_2	0	0.39	0	0	0	0	0		0	0.67	0	0	0	0	0
FocnCong_v011353	Cong_superscaffold_2	0.88	0	0.08	0	0	0	0		1.52	0	0.15	0	0	0	0
FocnCong_v011354	Cong_superscaffold_2	0	0	0	0	0	0	0		0	0	0	0	0	0	0
FocnCong_v011355	Cong_superscaffold_2	0	0	0	0	0.32	0	0		0	0	0	0	0.55	0	0
FocnCong_v011356	Cong_superscaffold_2	0	0	0	0	0	0	0		0	0	0	0	0	0	0
FocnCong_v011357	Cong_superscaffold_2	0	0	0	0	0	0	0		0	0	0	0	0	0	0
FocnCong_v011358	Cong_superscaffold_2	2.19	0	0	1.25	1.19	0	0		1.94	0	0	2.16	2.06	0	0
FocnCong_v011359	Cong_superscaffold_2	0.49	0	0	0.98	0.26	0	0		0.47	0	0	1.69	0.45	0	0
FocnCong_v011360	Cong_superscaffold_2	0.16	0.51	0	0	0	0	0		0.28	0.89	0	0	0	0	0
FocnCong_v011361	Cong_superscaffold_2	0	0	0	0	0	0	0		0	0	0	0	0	0	0
FocnCong_v011362	Cong_superscaffold_2	0.77	0	0.79	0	0.5	0	4.5		1.34	0	1.36	0	0.87	0	6.11
FocnCong_v011363	Cong_superscaffold_2	0	0	0	0	0	0	0		0	0	0	0	0	0	0
FocnCong_v011364	Cong_superscaffold_2	0	0	0	0	0	0	0		0	0	0	0	0	0	0
FocnCong_v011365	Cong_superscaffold_2	0	0	0	0	0	0	0		0	0	0	0	0	0	0
FocnCong_v011366	Cong_superscaffold_2	0	0.73	0	0	0	0	0		0	1.26	0	0	0	0	0
FocnCong_v011367	Cong_superscaffold_2	0	0	0	0	0	0	0		0	0	0	0	0	0	0
FocnCong_v011368	Cong_superscaffold_2	0	0	0	0	0	0	0		0	0	0	0	0	0	0
FocnCong_v011369	Cong_superscaffold_2	8.58	0.16	0.51	18.41	6.26	0	1.28		3.69	0.28	0.88	31.88	10.84	0	2.57
FocnCong_v011370	Cong_superscaffold_2	0	0	0	0	0	0	0		0	0	0	0	0	0	0
FocnCong_v011371	Cong_superscaffold_2	0	0	0	0	0	0	0		0	0	0	0	0	0	0
FocnCong_v011372	Cong_superscaffold_2	0.03	0.87	0	0.84	0	0	0		0.04	0.33	0	1.45	0	0	0
FocnCong_v011373	Cong_superscaffold_2	0	0	0	0	0	0	0		0	0	0	0	0	0	0
FocnCong_v011374	Cong_superscaffold_2	0	0	0	0	0	0	0		0	0	0	0	0	0	0
FocnCong_v011375	Cong_superscaffold_2	0	0	0	0	0	0	0		0	0	0	0	0	0	0
FocnCong_v011376	Cong_superscaffold_2	8.76	1.05	0	0	1.58	0	0.36		1.7	1.1	0	0	1.38	0	0.71
FocnCong_v011377	Cong_superscaffold_2	5.32	0	0	0	1.58	0	0		1.13	0	0	0	1.38	0	0
FocnCong_v011378	Cong_superscaffold_2	0	0	0	0	0.63	0	0		0	0	0	0	1.09	0	0
FocnCong_v011379	Cong_superscaffold_2	0	0	0	0	0	0	0		0	0	0	0	0	0	0
FocnCong_v011380	Cong_superscaffold_2	1.81	3.21	0.98	0	1.27	0	5.31		0.53	1.94	0.88	0	2.2	0	7.12
FocnCong_v011381	Cong_superscaffold_2	0	0	0	0	4.62	0	0		0	0	0	0	8.01	0	0
FocnCong_v011382	Cong_superscaffold_2	30.62	19.1	20.46	0	19.48	0	27.35		19.73	8.22	4.8	0	14.27	0	34.94
FocnCong_v011383	Cong_superscaffold_2	81.69	104.29	254.59	0	49.54	247.85	114.99		31.72	56.34	23.15	0	32.32	399.66	125.4
FocnCong_v011384	Cong_superscaffold_2	6.45	3.88	8.58	0	2.32	1	1.46		5.02	1.92	3.55	0	2.08	2.23	2.92
FocnCong_v011385	Cong_superscaffold_2	1.68	3.97	0.26	0	4.51	0	0.73		1.9	4.21	0.46	0	7.8	0	1.46
FocnCong_v011386	Cong_superscaffold_2	0.47	0.37	0.19	0	0	0.82	0		0.54	0.63	0.33	0	0	1.84	0
FocnCong_v011387	Cong_superscaffold_2	0.58	0.38	1.14	0	0	3.13	0		0.5	0.66	1.97	0	0	7	0
FocnCong_v011388	Cong_superscaffold_2	77.54	34.09	34.17	0	19.78	17.24	53.05		9.58	7.48	17.87	0	21.04	38.56	83.21
FocnCong_v011389	Cong_superscaffold_2	106	34.05	34.17	62.22	100.65	60.73	50.93		28.04	15.64	16.14	56.95	77.74	135.8	41.7
FocnCong_v011390	Cong_superscaffold_2	0.15	0.16	1.78	0	0	0	2.71		0.26	0.14	3.09	0	0	0	5.42
FocnCong_v011391	Cong_superscaffold_2	0	0	0	89.24	25.44	0	14.35		0	0	0	154.57	27.11	0	17.86
FocnCong_v011392	Cong_superscaffold_2	0.46	0	0	7.52	2.47	0	0		0.8	0	0	13.02	4.27	0	0
FocnCong_v011393	Cong_superscaffold_2	19.2	40.27	45.82	18.06	29.76	34.37	50.63		17.44	7.2	19.56	20.98	10.76	28.72	30.37
FocnCong_v011394	Cong_superscaffold_2	0	0	0	0	0	0	0		0	0	0	0	0	0	0
FocnCong_v011395	Cong_superscaffold_2	10.49	7.1	10.4	0	0.17	0	12.93		13.12	0.96	10.68	0	0.3	0	14.6
FocnCong_v011396	Cong_superscaffold_2	0.65	0.09	0	0	1.34	0	1.6		0.89	0.16	0	0	1.9	0	3.21
FocnCong_v011397	Cong_superscaffold_2	19.62	40.72	43.78	15.85	33.13	38.62	56.58		14.36	5.39	16.93	14.69	5.78	39.67	40.53
FocnCong_v011398	Cong_superscaffold_2	0	0	1.1	0	0	0	0		0	0	1.9	0	0	0	0
FocnCong_v011399	Cong_superscaffold_2	0	0	0	0	0	0	0		0	0	0	0	0	0	0
FocnCong_v011400	Cong_superscaffold_2	18.82	9.77	2.75	0	7.55	0	10.92		5.37	8.43	0.68	0	5.99	0	11.63
FocnCong_v011401	Cong_superscaffold_2	0.2	0.54	0	32.15	0.33	0	0		0.34	0.47	0	55.69	0.57	0	0
FocnCong_v011402	Cong_superscaffold_2	7.1	4.47	1.31	0	3.93	0	0		3.86	0.86	1.22	0	6.8	0	0
FocnCong_v011403	Cong_superscaffold_2	21.32	3.63	0.65	0	46.29	0	2.38		22.04	1.38	1.12	0	80.18	0	4.77
FocnCong_v011404	Cong_superscaffold_2	6.21	20.33	17.27	0	0	7.42	0		1.38	6.75	8.52	0	0	16.59	0
FocnCong_v011405	Cong_superscaffold_2	0	0	0	0	0	0	0		0	0	0	0	0	0	0
FocnCong_v011406	Cong_superscaffold_2	0.27	0	0	0	0	0	0		0.23	0	0	0	0	0	0
FocnCong_v011407	Cong_superscaffold_2	0	0	0	0	0	0	0		0	0	0	0	0	0	0
FocnCong_v011408	Cong_superscaffold_2	11.83	4.75	6.41	0	0.62	3.96	2.68		0.99	2.26	1.94	0	1.08	8.85	5.36
FocnCong_v011409	Cong_superscaffold_2	13.92	9.98	8.77	0	3.93	0	9.58		5.91	6.97	7.67	0	6.8	0	19.15
FocnCong_v011410	Cong_superscaffold_2	0	0	0	0	0	0	0		0	0	0	0	0	0	0
FocnCong_v011411	Cong_superscaffold_2	0	0	0	0	0	0	0		0	0	0	0	0	0	0
FocnCong_v011412	Cong_superscaffold_2	0	0	0	0	0	0	0		0	0	0	0	0	0	0
FocnCong_v011413	Cong_superscaffold_2	8.62	8.7	8.56	0	8.69	0	0		5.51	2.59	4.04	0	10.44	0	0
FocnCong_v011414	Cong_superscaffold_2	68.79	91.6	154.83	0	71.22	17.75	41.12		24.2	26.64	43.15	0	20.93	39.69	47.49
FocnCong_v011415	Cong_superscaffold_2	87.89	90.74	82.13	8.85	77.64	134.94	109.2		20.83	18.97	36.6	15.33	52.34	128.84	120.8
FocnCong_v011416	Cong_superscaffold_2	44.29	46.27	64.71	0	17.48	21.13	42.14		5.86	18.91	14.9	0	15.45	33.54	77.24
FocnCong_v011417	Cong_superscaffold_2	12.6	7.18	7.3	0	0	0	30.46		16.18	3.39	4.55	0	0	0	60.93
FocnCong_v011418	Cong_superscaffold_2	1.18	0.17	0.73	0	0	0	0		0.18	0.29	0.8	0	0	0	0
FocnCong_v011419	Cong_superscaffold_2	9.26	1.05	0	1.99	0.76	0	0.36		2.46	1	0	3.44	0.84	0	0.71
FocnCong_v011420	Cong_superscaffold_2	0	0	0	0	0	0	0		0	0	0	0	0	0	0
FocnCong_v011421	Cong_superscaffold_2	0	0	0	0	0	0	0		0	0	0	0	0	0	0
FocnCong_v011422	Cong_superscaffold_2	0	0	0	0	0	0	0		0	0	0	0	0	0	0
FocnCong_v011423	Cong_superscaffold_2	0	0.02	0	0	0	0	0		0	0.04	0	0	0	0	0
FocnCong_v011424	Cong_superscaffold_2	0.24	0	0	0	0	0	0		0.21	0	0	0	0	0	0
FocnCong_v011425	Cong_superscaffold_2	0	0	0	0	0	0	0		0	0	0	0	0	0	0
FocnCong_v011426	Cong_superscaffold_2	0	0	0	0	0	0	0		0	0	0	0	0	0	0
FocnCong_v011427	Cong_superscaffold_2	0.31	0	0	0	0	0	0		0.54	0	0	0	0	0	0
FocnCong_v011428	Cong_superscaffold_2	0.09	0.3	0	0	0	0	7.45		0.16	0.52	0	0	0	0	14.91
FocnCong_v011429	Cong_superscaffold_2	0	0	0	0	0	0	0		0	0	0	0	0	0	0
FocnCong_v011430	Cong_superscaffold_2	3.32	0.68	1.12	0	2.97	0	0		0.56	0.59	1.09	0	5.15	0	0
[truncated: 19,786 more rows]
