# Supplementary material for: A pair of effectors encoded on a conditionally dispensable chromosome of Fusarium oxysporum suppress host-specific immunity
Source: Commun Biol. 2021 Jun 9;4:707. doi: 10.1038/s42003-021-02245-4 (PMC8190069; doi:10.1038/s42003-021-02245-4)
Supplement: Supplementary file 6 — Supplementary Data 3 [file 42003_2021_2245_MOESM6_ESM.xlsx]

## Sheet: Fig.2c
Supplementary Data 3-1. The source data underlying Figure 2c.
Strain	OD600
WT	0.45
WT	0.79
WT	0.57
WT	0.58
WT	0.68
WT	0.69
WT	0.46
WT	0.41
WT	0.51
WT	0.53
WT	0.53
WT	0.64
ΔSIX4	0.41
ΔSIX4	0.75
ΔSIX4	0.74
ΔSIX4	0.56
ΔSIX4	0.56
ΔSIX4	0.78
ΔSIX4	0.63
ΔSIX4	0.74
ΔSIX4	0.7
ΔSIX4	0.74
ΔSIX4	0.58
ΔSIX4	0.51
HS1	0.6
HS1	0.74
HS1	0.52
HS1	0.62
HS1	0.64
HS1	0.56
HS1	0.63
HS1	0.54
HS1	0.65
HS1	0.6
HS1	0.74
HS1	0.61
HS2	0.04
HS2	0.04
HS2	0.04
HS2	0.06
HS2	0.03
HS2	0.07
HS2	0.04
HS2	0.03
HS2	0.07
HS2	0.04
HS2	0.04
HS2	0.07
HS3	0.13
HS3	0.12
HS3	0.11
HS3	0.11
HS3	0.14
HS3	0.08
HS3	0.05
HS3	0.06
HS3	0.04
HS3	0.09
HS3	0.07
HS3	0.06
HS4	0.09
HS4	0.09
HS4	0.1
HS4	0.08
HS4	0.18
HS4	0.1
HS4	0.06
HS4	0.05
HS4	0.04
HS4	0.05
HS4	0.06
HS4	0.04
HS5	1.18
HS5	1.17
HS5	0.99
HS5	1.21
HS5	0.79
HS5	1.16
HS5	1.26
HS5	1.36
HS5	1.22
HS5	1.2
HS5	0.92
HS5	1.36
HS6	1.06
HS6	1.11
HS6	1.21
HS6	1.22
HS6	1.23
HS6	1.18
HS6	1.19
HS6	1.09
HS6	1.35
HS6	1.11
HS6	1.26
HS6	1.24

## Sheet: Fig.2d
Supplementary Data 3-2. The source data underlying Figure 2d.
	Disease index score
Arabidopsis Col-0 WT	0	1	2	3	4	Total
WT	1	2	0	1	20	24
ΔSIX4	3	2	4	1	14	24
HS1	2	4	0	0	16	22
HS2	21	0	0	0	1	22
HS3	14	0	0	0	0	14
HS4	24	0	0	0	0	24
HS5	20	0	2	0	1	23
HS6	23	0	0	0	0	23
Mock	23	0	0	0	0	23
	Disease index score
Cabbage	0	1	2	3	4	Total
WT	0	1	0	0	31	32
ΔSIX4	1	0	2	1	28	32
HS1	0	0	1	4	27	32
HS2	26	3	1	1	1	32
HS3	32	0	0	0	0	32
HS4	30	1	1	0	0	32
HS5	4	1	0	2	25	32
HS6	31	0	0	0	1	32
Mock	32	0	0	0	0	32

## Sheet: Fig.3b
Supplementary Data 3-3. The source data underlying Figure 3b.
Strain	OD600
WT	0.74
WT	0.57
WT	0.81
WT	0.84
WT	0.69
WT	0.71
WT	0.54
WT	0.46
WT	0.72
WT	0.53
WT	0.43
WT	0.39
WT	0.6
WT	0.55
WT	0.61
WT	0.81
WT	0.56
WT	0.52
ΔSIX4	0.52
ΔSIX4	0.53
ΔSIX4	0.62
ΔSIX4	0.86
ΔSIX4	0.68
ΔSIX4	0.73
ΔSIX4	0.49
ΔSIX4	0.61
ΔSIX4	0.71
ΔSIX4	0.71
ΔSIX4	0.64
ΔSIX4	0.49
ΔSIX4	0.59
ΔSIX4	0.54
ΔSIX4	0.42
ΔSIX4	0.47
ΔSIX4	0.52
ΔSIX4	0.61
HS6	1.36
HS6	1.23
HS6	1.19
HS6	1.33
HS6	1.09
HS6	1.29
HS6	1.2
HS6	1.28
HS6	1.06
HS6	1.31
HS6	1.17
HS6	1.41
HS6	1.18
HS6	1.28
HS6	1.03
HS6	0.95
HS6	1.13
HS6	1.12
HS6-BLE	1.3
HS6-BLE	1.36
HS6-BLE	1.37
HS6-BLE	1.36
HS6-BLE	1.2
HS6-BLE	1.41
HS6-BLE	1.19
HS6-BLE	1.15
HS6-BLE	1.06
HS6-BLE	1.13
HS6-BLE	1.16
HS6-BLE	1.39
HS6-BLE	1.23
HS6-BLE	1.17
HS6-BLE	1.22
HS6-BLE	1.18
HS6-BLE	1.23
HS6-BLE	1.27
HCT-1	0.85
HCT-1	0.81
HCT-1	0.86
HCT-1	0.77
HCT-1	0.83
HCT-1	0.79
HCT-1	0.86
HCT-1	0.91
HCT-1	0.86
HCT-1	0.69
HCT-1	0.79
HCT-1	0.85
HCT-1	0.57
HCT-1	0.58
HCT-1	0.55
HCT-1	0.63
HCT-1	0.56
HCT-1	0.6
HCT-2	1.49
HCT-2	1.39
HCT-2	1.26
HCT-2	1.37
HCT-2	1.49
HCT-2	1.38
HCT-2	1.41
HCT-2	1.12
HCT-2	1.46
HCT-2	1.27
HCT-2	1.32
HCT-2	1.2
HCT-2	1.35
HCT-2	1.23
HCT-2	1.33
HCT-2	1.22
HCT-2	1.16
HCT-2	1.25
HCT-3	1.29
HCT-3	1.33
HCT-3	1.22
HCT-3	1.3
HCT-3	1.2
HCT-3	1.26
HCT-3	1.33
HCT-3	1.24
HCT-3	0.94
HCT-3	1.28
HCT-3	1.37
HCT-3	1.2
HCT-3	1.02
HCT-3	0.98
HCT-3	0.98
HCT-3	1.06
HCT-3	1.04
HCT-3	1.16
HCT-4	1.33
HCT-4	1.46
HCT-4	1.36
HCT-4	1.33
HCT-4	1.43
HCT-4	1.26
HCT-4	1.28
HCT-4	1.28
HCT-4	1.35
HCT-4	1.27
HCT-4	1.22
HCT-4	1.35
HCT-4	1.35
HCT-4	0.94
HCT-4	1.1
HCT-4	1.3
HCT-4	1.1
HCT-4	1.26

## Sheet: Fig. 3c
Supplementary Data 3-4. The source data underlying Figure 3c.
	Disease index score
Arabidopsis Col-0 WT	0	1	2	3	4	Total
WT	1	1	2	8	20	32
ΔSIX4	1	4	2	5	20	32
HS6	32	0	0	0	0	32
HS6-BLE	32	0	0	0	0	32
HCT-1	7	12	5	3	5	32
HCT-2	13	10	1	0	0	24
HCT-3	9	19	2	1	1	32
HCT-4	18	6	0	0	0	24
Mock	32	0	0	0	0	32
	Disease index score
Cabbage	0	1	2	3	4	Total
WT	0	0	0	0	24	24
ΔSIX4	0	1	0	1	22	24
HS6	24	0	0	0	0	24
HS6-BLE	24	0	0	0	0	24
HCT-1	11	1	2	0	10	24
HCT-2	7	1	1	4	3	16
HCT-3	7	1	0	2	14	24
HCT-4	8	2	0	2	4	16
Mock	24	0	0	0	0	24

## Sheet: Fig. 4a
Supplementary Data 3-5. The source data underlying Figure 4a.
	Disease index score
Arabidopsis Col-0 WT	0	1	2	3	4	Total
WT	0	0	0	9	15	24
ΔSIX4	0	2	2	7	13	24
HS1	2	1	1	4	16	24
HS2	24	0	0	0	0	24
HS3	24	0	0	0	0	24
HS4	24	0	0	0	0	24
HS5	21	2	0	1	0	24
HS6	23	1	0	0	0	24
Mock	24	0	0	0	0	24
	Disease index score
Arabidopsis cyp79b2/cyp79b3	0	1	2	3	4	Total
WT	0	0	0	4	20	24
ΔSIX4	0	0	0	3	21	24
HS1	0	0	0	1	21	22
HS2	22	0	2	0	0	24
HS3	24	0	0	0	0	24
HS4	24	0	0	0	0	24
HS5	0	0	1	2	21	24
HS6	14	1	0	3	6	24
Mock	20	0	0	0	0	20

## Sheet: Fig. 4b
Supplementary Data 3-6. The source data underlying Figure 4b.
		Colonization index score
Plant	Strain	0	1	2	Total
Col-0 WT	ΔSIX4-GFP	0	8	10	18
Col-0 WT	HS2-GFP	14	3	1	18
Col-0 WT	HS5-GFP	4	10	3	17
cyp79b2/cyp79b3	HS5-GFP	0	3	4	7

## Sheet: Fig. 4d
Supplementary Data 3-7. The source data underlying Figure 4d.
	Disease index score
	0	1	2	3	4	Total
HS5_Col-0	14	6	0	1	0	21
HS5_pad3	7	6	2	5	4	24
HS5_pen2	20	2	1	1	0	24
HS5_cyp82c2	20	2	1	0	1	24
Mock_Col-0	23	0	0	0	0	23
Mock_pad3	22	0	0	0	0	22
Mock_pen2	23	0	0	0	0	23
Mock_cyp82c2	23	0	0	0	0	23

## Sheet: Fig. 5a
Supplementary Data 3-8. The source data underlying Figure 5a.
	SIX8	PSE1
Bud cells	1	1
Bud cells	1	1
Bud cells	1	1
3 dpi	61.5722	108.446
3 dpi	201.388	397.291
3 dpi	319.949	446.733
10 dpi	210.974	292.859
10 dpi	453.337	826.218
10 dpi	356.325	770.66

## Sheet: Fig. 5c
Supplementary Data 3-9. The source data underlying Figure 5c.
	Disease index score
Arabidopsis Col-0 WT	0	1	2	3	4	Total
ΔSIX4	0	1	3	4	16	24
HS5	11	8	1	3	1	24
HS5:SIX8-PSE1 #1	0	0	0	1	23	24
HS5:SIX8-PSE1 #2	0	3	1	3	17	24
HS5:SIX8 #1	8	10	2	1	2	23
HS5:SIX8 #2	22	2	0	0	0	24
HS5:PSE1 #1	19	5	0	0	0	24
HS5:PSE1 #2	10	12	0	0	2	24
Mock	23	0	0	0	0	23

## Sheet: Fig. 5d
Supplementary Data 3-10. The source data underlying Figure 5d.
	Disease index score
Arabidopsis Col-0 WT	0	1	2	3	4	Total
WT	0	1	0	5	14	20
ΔSIX8-PSE1 #1	0	1	6	8	6	21
ΔSIX8-PSE1 #2	0	2	3	8	8	21
ΔSIX8-PSE1 #3	2	1	4	6	9	22
ect	0	0	1	4	16	21
Mock	21	0	0	0	0	21

[truncated: 1 more sheets: Fig. 6c]
